# Supplementary material for: A classification approach for genotyping viral sequences based on multidimensional scaling and linear discriminant analysis
Source: BMC Bioinformatics. 2010 Aug 21;11:434. doi: 10.1186/1471-2105-11-434 (PMC2936400; doi:10.1186/1471-2105-11-434)
Supplement: Additional file 4 — Comparison with other methods for HCV genome sequences. The following spreadsheets are available: ■ Hcv.summary: summary page to navigate to other sheets. ■ Discordant: the sequences discordant between LANL and MuLDAS. ■ noDiscordant: the sequences concordant between LANL and MuLDAS. [file 1471-2105-11-434-S4.XLS]

## Sheet: hcv.summary
14539	genotyped segments			In 'Discordant' sheet, the sequences whose recombination pattern could not be guessed were shaded yellow
1	entries not predicted			In 'Discordant' and 'noDiscordant' sheets, the segments whose genotypes were undecided are in [ ]
1218	GenBank sequence entries
genes		e1	e2	core	ns2	ns4a	arfp	p7	ns4b	ns5a	ns3	ns5b
# of sequences		1207	1207	1207	1208	1218	1207	1207	1218	1218	1218	1218
gene segments	undecided segments	total sequences	LANL genotype		No discordant	discordant segments
			unknown	known		1	2	3	4	5	6	7	8	9	10	11	subtotal	missed
11	0	1085	54	1031	1025	0	0	0	0	0	1	0	0	0	0	5	6	1
11	1	27	15	12	10	0	0	0	0	0	0	0	0	0	2		2	0
11	2	24	8	16	16												0
11	3	19	13	6	6												0
11	4	4	0	4	4												0
11	5	3	1	2	2												0
11	6	2	0	2	0	0	0	0	0	2							2	0
11	7	4	0	4	2	2											2	2
11	8	17	0	17	12	5											5	5
11	9	18	0	18	18												0
11	10	4	0	4	3	1											1	1
6	0	1	1														0
5	0	10	10	0	0												0
	Sum	1218	102	1116	1098	8	0	0	0	2	1	0	0	0	2	5	18	9

## Sheet: Discordant
GB acc	segments	undecided	LANL	discordant	e1	e2	core	ns2	ns4a	arfp	p7	ns4b	ns5a	ns3	ns5b		NCBI	REGA	Comment
AX057088	11	0	1a/2a	11	2	2	2	1	1	2	2	1	1	1	1		1/2	Check the Bootscan	Recombination pattern given by LANL is inferable by MuLDAS
AX057094	11	0	1a/2a	11	2	2	2	1	1	2	1	1	1	1	1		1/2	Check the Bootscan	Recombination pattern given by LANL is inferable by MuLDAS
AX057092	11	0	1a/2a	11	2	2	2	1	1	2	2	1	1	1	1		1/2	Check the Bootscan	Recombination pattern given by LANL is inferable by MuLDAS
AX057090	11	0	1a/2a	11	2	2	2	1	1	2	1	1	1	1	1		1/2	Check the Bootscan	Recombination pattern given by LANL is inferable by MuLDAS
DQ364460	11	0	2b/1b	11	2	2	2	2	1	2	2	1	1	1	1		1/2	Check the Bootscan	Recombination pattern given by LANL is inferable by MuLDAS
EU643835	11	0	6	6	2	2	2	2	6	2	2	6	6	6	6		2/6	Check the Bootscan	No recombination by LANL, but the genotyping tools agree on 2/6 recombination
AY587845	11	1	1b/2k	10	2	2	2	[2]	1	2	2	1	1	1	1		1/2	Check the Bootscan	Recombination pattern given by LANL is inferable by MuLDAS
DQ155560	11	1	2i/6p	10	2	2	2	2	[6]	2	2	6	6	6	6		2/6	Check the Bootscan	Recombination pattern given by LANL is inferable by MuLDAS
AM408911	11	6	2/5	5	2	2	2	2	[5]	2	[2]	[5]	[5]	[5]	[5]		5/2	Check the Bootscan	Recombination pattern given by LANL is inferable by MuLDAS
EF026073	11	6	2/5	5	2	2	2	2	[5]	2	[2]	[5]	[5]	[5]	[5]		5/2	Check the Bootscan	Recombination pattern given by LANL is inferable by MuLDAS
EF589160	11	7	4	1	4	[4]	4	[4]	6	4	[4]	[4]	[4]	[4]	[4]		4/1	4f	No recombination by LANL, but recombination by NCBI, low confidence by MuLDAS
EU392169	11	7	4	1	4	[4]	4	[4]	6	4	[4]	[4]	[4]	[4]	[4]		4/1	4f	No recombination by LANL, but recombination by NCBI, low confidence by MuLDAS
EU392175	11	8	4	1	[4]	[4]	4	[4]	6	4	[4]	[4]	[4]	[4]	[4]		4/1	4f	No recombination by LANL, but recombination by NCBI, low confidence by MuLDAS
FJ462436	11	8	4	1	[4]	[4]	4	[4]	6	4	[4]	[4]	[4]	[4]	[4]		4/1	4a	No recombination by LANL, but recombination by NCBI, low confidence by MuLDAS
FJ462440	11	8	4	1	4	[4]	4	[4]	6	[4]	[4]	[4]	[4]	[4]	[4]		4/1	Check the Report	No recombination by LANL, but recombination by NCBI, low confidence by MuLDAS
FJ462431	11	8	4	1	[4]	[4]	4	[4]	6	4	[4]	[4]	[4]	[4]	[4]		4/1	Check the Report	No recombination by LANL, but recombination by NCBI, low confidence by MuLDAS
EU392170	11	8	4	1	4	[4]	4	[4]	6	[4]	[4]	[4]	[4]	[4]	[4]		4/1	4f	No recombination by LANL, but recombination by NCBI, low confidence by MuLDAS
EF108306	11	10	7	1	[3]	2	[2]	[2]	[1]	[2]	[3]	[4]	[4]	[3]	[5]		1/2/3/4/5/6	Check the Bootscan	Newly defined genotype, not represented in the reference set

## Sheet: noDiscordant
GB acc	segments	undecided	LANL	discordant	e1	e2	core	ns2	ns4a	arfp	p7	ns4b	ns5a	ns3	ns5b
AB426117	11	0	1	0	1	1	1	1	1	1	1	1	1	1	1
AF165060	11	0	1	0	1	1	1	1	1	1	1	1	1	1	1
AJ278830	11	0	1	0	1	1	1	1	1	1	1	1	1	1	1
EU155249	11	0	1	0	1	1	1	1	1	1	1	1	1	1	1
EU155354	11	0	1	0	1	1	1	1	1	1	1	1	1	1	1
EU781795	11	0	1	0	1	1	1	1	1	1	1	1	1	1	1
EU155244	11	0	1	0	1	1	1	1	1	1	1	1	1	1	1
EU482866	11	0	1	0	1	1	1	1	1	1	1	1	1	1	1
EU155276	11	0	1	0	1	1	1	1	1	1	1	1	1	1	1
AJ000009	11	0	1	0	1	1	1	1	1	1	1	1	1	1	1
EU155271	11	0	1	0	1	1	1	1	1	1	1	1	1	1	1
EU255958	11	0	1	0	1	1	1	1	1	1	1	1	1	1	1
EU255965	11	0	1	0	1	1	1	1	1	1	1	1	1	1	1
AJ132997	11	0	1	0	1	1	1	1	1	1	1	1	1	1	1
EU239715	11	0	1	0	1	1	1	1	1	1	1	1	1	1	1
EU234063	11	0	1	0	1	1	1	1	1	1	1	1	1	1	1
EU256002	11	0	1	0	1	1	1	1	1	1	1	1	1	1	1
EU482870	11	0	1	0	1	1	1	1	1	1	1	1	1	1	1
DQ071885	11	0	1	0	1	1	1	1	1	1	1	1	1	1	1
EU781821	11	0	1	0	1	1	1	1	1	1	1	1	1	1	1
EU482871	11	0	1	0	1	1	1	1	1	1	1	1	1	1	1
AB049091	11	0	1	0	1	1	1	1	1	1	1	1	1	1	1
EU781799	11	0	1	0	1	1	1	1	1	1	1	1	1	1	1
EU155222	11	0	1	0	1	1	1	1	1	1	1	1	1	1	1
EU781819	11	0	1	0	1	1	1	1	1	1	1	1	1	1	1
EF407436	11	0	1	0	1	1	1	1	1	1	1	1	1	1	1
EU155267	11	0	1	0	1	1	1	1	1	1	1	1	1	1	1
AY045702	11	0	1	0	1	1	1	1	1	1	1	1	1	1	1
EU255993	11	0	1	0	1	1	1	1	1	1	1	1	1	1	1
D11168	11	0	1	0	1	1	1	1	1	1	1	1	1	1	1
E08263	11	0	1	0	1	1	1	1	1	1	1	1	1	1	1
EF407459	11	0	1	0	1	1	1	1	1	1	1	1	1	1	1
EU362896	11	0	1	0	1	1	1	1	1	1	1	1	1	1	1
EU155257	11	0	1	0	1	1	1	1	1	1	1	1	1	1	1
EU260395	11	0	1	0	1	1	1	1	1	1	1	1	1	1	1
E08399	11	0	1	0	1	1	1	1	1	1	1	1	1	1	1
AB154180	11	0	1	0	1	1	1	1	1	1	1	1	1	1	1
EU256010	11	0	1	0	1	1	1	1	1	1	1	1	1	1	1
EU482882	11	0	1	0	1	1	1	1	1	1	1	1	1	1	1
EU256029	11	0	1	0	1	1	1	1	1	1	1	1	1	1	1
FJ478453	11	0	1	0	1	1	1	1	1	1	1	1	1	1	1
AB154194	11	0	1	0	1	1	1	1	1	1	1	1	1	1	1
EU362900	11	0	1	0	1	1	1	1	1	1	1	1	1	1	1
EU862827	11	0	1	0	1	1	1	1	1	1	1	1	1	1	1
AF207755	11	0	1	0	1	1	1	1	1	1	1	1	1	1	1
EU781754	11	0	1	0	1	1	1	1	1	1	1	1	1	1	1
AF139594	11	0	1	0	1	1	1	1	1	1	1	1	1	1	1
EU482853	11	0	1	0	1	1	1	1	1	1	1	1	1	1	1
AF011753	11	0	1	0	1	1	1	1	1	1	1	1	1	1	1
EU256057	11	0	1	0	1	1	1	1	1	1	1	1	1	1	1
EU256097	11	0	1	0	1	1	1	1	1	1	1	1	1	1	1
D50484	11	0	1	0	1	1	1	1	1	1	1	1	1	1	1
AY651061	11	0	1	0	1	1	1	1	1	1	1	1	1	1	1
EF407423	11	0	1	0	1	1	1	1	1	1	1	1	1	1	1
EF032893	11	0	1	0	1	1	1	1	1	1	1	1	1	1	1
EU781779	11	0	1	0	1	1	1	1	1	1	1	1	1	1	1
EF407466	11	0	1	0	1	1	1	1	1	1	1	1	1	1	1
EU155382	11	0	1	0	1	1	1	1	1	1	1	1	1	1	1
AF511949	11	0	1	0	1	1	1	1	1	1	1	1	1	1	1
EU155219	11	0	1	0	1	1	1	1	1	1	1	1	1	1	1
EU362910	11	0	1	0	1	1	1	1	1	1	1	1	1	1	1
AX100563	11	0	1	0	1	1	1	1	1	1	1	1	1	1	1
EU482836	11	0	1	0	1	1	1	1	1	1	1	1	1	1	1
EU256022	11	0	1	0	1	1	1	1	1	1	1	1	1	1	1
EU256085	11	0	1	0	1	1	1	1	1	1	1	1	1	1	1
EU482858	11	0	1	0	1	1	1	1	1	1	1	1	1	1	1
EU255935	11	0	1	0	1	1	1	1	1	1	1	1	1	1	1
EU660383	11	0	1	0	1	1	1	1	1	1	1	1	1	1	1
EU362876	11	0	1	0	1	1	1	1	1	1	1	1	1	1	1
EU256019	11	0	1	0	1	1	1	1	1	1	1	1	1	1	1
EU781812	11	0	1	0	1	1	1	1	1	1	1	1	1	1	1
AB154192	11	0	1	0	1	1	1	1	1	1	1	1	1	1	1
AB442222	11	0	1	0	1	1	1	1	1	1	1	1	1	1	1
EU155370	11	0	1	0	1	1	1	1	1	1	1	1	1	1	1
EU482840	11	0	1	0	1	1	1	1	1	1	1	1	1	1	1
EF407443	11	0	1	0	1	1	1	1	1	1	1	1	1	1	1
EU255975	11	0	1	0	1	1	1	1	1	1	1	1	1	1	1
DQ838740	11	0	1	0	1	1	1	1	1	1	1	1	1	1	1
EU155361	11	0	1	0	1	1	1	1	1	1	1	1	1	1	1
EU255981	11	0	1	0	1	1	1	1	1	1	1	1	1	1	1
EU155374	11	0	1	0	1	1	1	1	1	1	1	1	1	1	1
EU529682	11	0	1	0	1	1	1	1	1	1	1	1	1	1	1
EU362886	11	0	1	0	1	1	1	1	1	1	1	1	1	1	1
EU155314	11	0	1	0	1	1	1	1	1	1	1	1	1	1	1
EU155280	11	0	1	0	1	1	1	1	1	1	1	1	1	1	1
EF407481	11	0	1	0	1	1	1	1	1	1	1	1	1	1	1
EU362880	11	0	1	0	1	1	1	1	1	1	1	1	1	1	1
EF407413	11	0	1	0	1	1	1	1	1	1	1	1	1	1	1
AF165059	11	0	1	0	1	1	1	1	1	1	1	1	1	1	1
EU155301	11	0	1	0	1	1	1	1	1	1	1	1	1	1	1
EU234062	11	0	1	0	1	1	1	1	1	1	1	1	1	1	1
EU255996	11	0	1	0	1	1	1	1	1	1	1	1	1	1	1
EU781782	11	0	1	0	1	1	1	1	1	1	1	1	1	1	1
CQ819761	11	0	1	0	1	1	1	1	1	1	1	1	1	1	1
DQ838742	11	0	1	0	1	1	1	1	1	1	1	1	1	1	1
EU255941	11	0	1	0	1	1	1	1	1	1	1	1	1	1	1
EF032887	11	0	1	0	1	1	1	1	1	1	1	1	1	1	1
EU155233	11	0	1	0	1	1	1	1	1	1	1	1	1	1	1
EU255953	11	0	1	0	1	1	1	1	1	1	1	1	1	1	1
EU362894	11	0	1	0	1	1	1	1	1	1	1	1	1	1	1
EU155302	11	0	1	0	1	1	1	1	1	1	1	1	1	1	1
EU781761	11	0	1	0	1	1	1	1	1	1	1	1	1	1	1
E07579	11	0	1	0	1	1	1	1	1	1	1	1	1	1	1
U16362	11	0	1	0	1	1	1	1	1	1	1	1	1	1	1
EU781813	11	0	1	0	1	1	1	1	1	1	1	1	1	1	1
EU155289	11	0	1	0	1	1	1	1	1	1	1	1	1	1	1
DD418408	11	0	1	0	1	1	1	1	1	1	1	1	1	1	1
EF407490	11	0	1	0	1	1	1	1	1	1	1	1	1	1	1
EF407439	11	0	1	0	1	1	1	1	1	1	1	1	1	1	1
EU155238	11	0	1	0	1	1	1	1	1	1	1	1	1	1	1
D11355	11	0	1	0	1	1	1	1	1	1	1	1	1	1	1
EU155260	11	0	1	0	1	1	1	1	1	1	1	1	1	1	1
AY587016	11	0	1	0	1	1	1	1	1	1	1	1	1	1	1
EU255927	11	0	1	0	1	1	1	1	1	1	1	1	1	1	1
EF407473	11	0	1	0	1	1	1	1	1	1	1	1	1	1	1
EU482873	11	0	1	0	1	1	1	1	1	1	1	1	1	1	1
AB154185	11	0	1	0	1	1	1	1	1	1	1	1	1	1	1
EF407452	11	0	1	0	1	1	1	1	1	1	1	1	1	1	1
EU155254	11	0	1	0	1	1	1	1	1	1	1	1	1	1	1
EU781817	11	0	1	0	1	1	1	1	1	1	1	1	1	1	1
EU781758	11	0	1	0	1	1	1	1	1	1	1	1	1	1	1
EF407433	11	0	1	0	1	1	1	1	1	1	1	1	1	1	1
EU155334	11	0	1	0	1	1	1	1	1	1	1	1	1	1	1
EF407454	11	0	1	0	1	1	1	1	1	1	1	1	1	1	1
EU255995	11	0	1	0	1	1	1	1	1	1	1	1	1	1	1
EU529676	11	0	1	0	1	1	1	1	1	1	1	1	1	1	1
EU256040	11	0	1	0	1	1	1	1	1	1	1	1	1	1	1
EU255933	11	0	1	0	1	1	1	1	1	1	1	1	1	1	1
EU155274	11	0	1	0	1	1	1	1	1	1	1	1	1	1	1
M96362	11	0	1	0	1	1	1	1	1	1	1	1	1	1	1
EU529677	11	0	1	0	1	1	1	1	1	1	1	1	1	1	1
EF407488	11	0	1	0	1	1	1	1	1	1	1	1	1	1	1
EU362906	11	0	1	0	1	1	1	1	1	1	1	1	1	1	1
EU155229	11	0	1	0	1	1	1	1	1	1	1	1	1	1	1
EU781768	11	0	1	0	1	1	1	1	1	1	1	1	1	1	1
EU155298	11	0	1	0	1	1	1	1	1	1	1	1	1	1	1
D85516	11	0	1	0	1	1	1	1	1	1	1	1	1	1	1
AF511950	11	0	1	0	1	1	1	1	1	1	1	1	1	1	1
DQ838744	11	0	1	0	1	1	1	1	1	1	1	1	1	1	1
EF032885	11	0	1	0	1	1	1	1	1	1	1	1	1	1	1
EU155294	11	0	1	0	1	1	1	1	1	1	1	1	1	1	1
EU255956	11	0	1	0	1	1	1	1	1	1	1	1	1	1	1
EU155304	11	0	1	0	1	1	1	1	1	1	1	1	1	1	1
EU155246	11	0	1	0	1	1	1	1	1	1	1	1	1	1	1
EU529680	11	0	1	0	1	1	1	1	1	1	1	1	1	1	1
EU255930	11	0	1	0	1	1	1	1	1	1	1	1	1	1	1
EU255960	11	0	1	0	1	1	1	1	1	1	1	1	1	1	1
DD448666	11	0	1	0	1	1	1	1	1	1	1	1	1	1	1
GQ149768	11	0	1	0	1	1	1	1	1	1	1	1	1	1	1
EF407445	11	0	1	0	1	1	1	1	1	1	1	1	1	1	1
AF207757	11	0	1	0	1	1	1	1	1	1	1	1	1	1	1
EF407476	11	0	1	0	1	1	1	1	1	1	1	1	1	1	1
EU781781	11	0	1	0	1	1	1	1	1	1	1	1	1	1	1
EU781756	11	0	1	0	1	1	1	1	1	1	1	1	1	1	1
EU256073	11	0	1	0	1	1	1	1	1	1	1	1	1	1	1
EF407478	11	0	1	0	1	1	1	1	1	1	1	1	1	1	1
AF207763	11	0	1	0	1	1	1	1	1	1	1	1	1	1	1
AF207769	11	0	1	0	1	1	1	1	1	1	1	1	1	1	1
EU482888	11	0	1	0	1	1	1	1	1	1	1	1	1	1	1
EU781747	11	0	1	0	1	1	1	1	1	1	1	1	1	1	1
EF407483	11	0	1	0	1	1	1	1	1	1	1	1	1	1	1
EU155352	11	0	1	0	1	1	1	1	1	1	1	1	1	1	1
EU256034	11	0	1	0	1	1	1	1	1	1	1	1	1	1	1
EU256024	11	0	1	0	1	1	1	1	1	1	1	1	1	1	1
EU255946	11	0	1	0	1	1	1	1	1	1	1	1	1	1	1
DD290474	11	0	1	0	1	1	1	1	1	1	1	1	1	1	1
EU256071	11	0	1	0	1	1	1	1	1	1	1	1	1	1	1
EU781816	11	0	1	0	1	1	1	1	1	1	1	1	1	1	1
EU362884	11	0	1	0	1	1	1	1	1	1	1	1	1	1	1
EU255986	11	0	1	0	1	1	1	1	1	1	1	1	1	1	1
EU155269	11	0	1	0	1	1	1	1	1	1	1	1	1	1	1
EU687194	11	0	1	0	1	1	1	1	1	1	1	1	1	1	1
EF407499	11	0	1	0	1	1	1	1	1	1	1	1	1	1	1
EU256055	11	0	1	0	1	1	1	1	1	1	1	1	1	1	1
EU256078	11	0	1	0	1	1	1	1	1	1	1	1	1	1	1
EU256014	11	0	1	0	1	1	1	1	1	1	1	1	1	1	1
EU781777	11	0	1	0	1	1	1	1	1	1	1	1	1	1	1
EU256016	11	0	1	0	1	1	1	1	1	1	1	1	1	1	1
AJ238800	11	0	1	0	1	1	1	1	1	1	1	1	1	1	1
AB049095	11	0	1	0	1	1	1	1	1	1	1	1	1	1	1
EU256105	11	0	1	0	1	1	1	1	1	1	1	1	1	1	1
EU781751	11	0	1	0	1	1	1	1	1	1	1	1	1	1	1
EU255944	11	0	1	0	1	1	1	1	1	1	1	1	1	1	1
EU155313	11	0	1	0	1	1	1	1	1	1	1	1	1	1	1
EU155376	11	0	1	0	1	1	1	1	1	1	1	1	1	1	1
EU155263	11	0	1	0	1	1	1	1	1	1	1	1	1	1	1
AB154201	11	0	1	0	1	1	1	1	1	1	1	1	1	1	1
AF165055	11	0	1	0	1	1	1	1	1	1	1	1	1	1	1
EU781808	11	0	1	0	1	1	1	1	1	1	1	1	1	1	1
EU482842	11	0	1	0	1	1	1	1	1	1	1	1	1	1	1
EU256062	11	0	1	0	1	1	1	1	1	1	1	1	1	1	1
AF356827	11	0	1	0	1	1	1	1	1	1	1	1	1	1	1
EU155283	11	0	1	0	1	1	1	1	1	1	1	1	1	1	1
AX739971	11	0	1	0	1	1	1	1	1	1	1	1	1	1	1
AF054248	11	0	1	0	1	1	1	1	1	1	1	1	1	1	1
EU155380	11	0	1	0	1	1	1	1	1	1	1	1	1	1	1
EU677252	11	0	1	0	1	1	1	1	1	1	1	1	1	1	1
EU677258	11	0	1	0	1	1	1	1	1	1	1	1	1	1	1
EF407425	11	0	1	0	1	1	1	1	1	1	1	1	1	1	1
EU256009	11	0	1	0	1	1	1	1	1	1	1	1	1	1	1
EF407504	11	0	1	0	1	1	1	1	1	1	1	1	1	1	1
EU256081	11	0	1	0	1	1	1	1	1	1	1	1	1	1	1
EU155348	11	0	1	0	1	1	1	1	1	1	1	1	1	1	1
EU155325	11	0	1	0	1	1	1	1	1	1	1	1	1	1	1
EU482838	11	0	1	0	1	1	1	1	1	1	1	1	1	1	1
EU155236	11	0	1	0	1	1	1	1	1	1	1	1	1	1	1
EU255955	11	0	1	0	1	1	1	1	1	1	1	1	1	1	1
EU155327	11	0	1	0	1	1	1	1	1	1	1	1	1	1	1
EU781820	11	0	1	0	1	1	1	1	1	1	1	1	1	1	1
EF407414	11	0	1	0	1	1	1	1	1	1	1	1	1	1	1
EF032890	11	0	1	0	1	1	1	1	1	1	1	1	1	1	1
EU255998	11	0	1	0	1	1	1	1	1	1	1	1	1	1	1
EU256091	11	0	1	0	1	1	1	1	1	1	1	1	1	1	1
AB154199	11	0	1	0	1	1	1	1	1	1	1	1	1	1	1
EU362892	11	0	1	0	1	1	1	1	1	1	1	1	1	1	1
EU362878	11	0	1	0	1	1	1	1	1	1	1	1	1	1	1
E66593	11	0	1	0	1	1	1	1	1	1	1	1	1	1	1
EU482857	11	0	1	0	1	1	1	1	1	1	1	1	1	1	1
EU155341	11	0	1	0	1	1	1	1	1	1	1	1	1	1	1
EU155359	11	0	1	0	1	1	1	1	1	1	1	1	1	1	1
EU155318	11	0	1	0	1	1	1	1	1	1	1	1	1	1	1
EU781815	11	0	1	0	1	1	1	1	1	1	1	1	1	1	1
FJ390394	11	0	1	0	1	1	1	1	1	1	1	1	1	1	1
AB154178	11	0	1	0	1	1	1	1	1	1	1	1	1	1	1
D63857	11	0	1	0	1	1	1	1	1	1	1	1	1	1	1
AF165057	11	0	1	0	1	1	1	1	1	1	1	1	1	1	1
EU660384	11	0	1	0	1	1	1	1	1	1	1	1	1	1	1
FN435993	11	0	1	0	1	1	1	1	1	1	1	1	1	1	1
EU234065	11	0	1	0	1	1	1	1	1	1	1	1	1	1	1
EF407503	11	0	1	0	1	1	1	1	1	1	1	1	1	1	1
EU255939	11	0	1	0	1	1	1	1	1	1	1	1	1	1	1
EU155292	11	0	1	0	1	1	1	1	1	1	1	1	1	1	1
EF407435	11	0	1	0	1	1	1	1	1	1	1	1	1	1	1
EU677257	11	0	1	0	1	1	1	1	1	1	1	1	1	1	1
EF032900	11	0	1	0	1	1	1	1	1	1	1	1	1	1	1
EU255969	11	0	1	0	1	1	1	1	1	1	1	1	1	1	1
EU155316	11	0	1	0	1	1	1	1	1	1	1	1	1	1	1
AF207766	11	0	1	0	1	1	1	1	1	1	1	1	1	1	1
EU255943	11	0	1	0	1	1	1	1	1	1	1	1	1	1	1
BD340639	11	0	1	0	1	1	1	1	1	1	1	1	1	1	1
D30613	11	0	1	0	1	1	1	1	1	1	1	1	1	1	1
AB049098	11	0	1	0	1	1	1	1	1	1	1	1	1	1	1
M67463	11	0	1	0	1	1	1	1	1	1	1	1	1	1	1
EU155284	11	0	1	0	1	1	1	1	1	1	1	1	1	1	1
EU256025	11	0	1	0	1	1	1	1	1	1	1	1	1	1	1
EU781831	11	0	1	0	1	1	1	1	1	1	1	1	1	1	1
EU255950	11	0	1	0	1	1	1	1	1	1	1	1	1	1	1
EU155215	11	0	1	0	1	1	1	1	1	1	1	1	1	1	1
EU255979	11	0	1	0	1	1	1	1	1	1	1	1	1	1	1
AF271632	11	0	1	0	1	1	1	1	1	1	1	1	1	1	1
EF407485	11	0	1	0	1	1	1	1	1	1	1	1	1	1	1
EU482847	11	0	1	0	1	1	1	1	1	1	1	1	1	1	1
EU256050	11	0	1	0	1	1	1	1	1	1	1	1	1	1	1
EU155350	11	0	1	0	1	1	1	1	1	1	1	1	1	1	1
EU781809	11	0	1	0	1	1	1	1	1	1	1	1	1	1	1
FJ205868	11	0	1	0	1	1	1	1	1	1	1	1	1	1	1
EF407424	11	0	1	0	1	1	1	1	1	1	1	1	1	1	1
AF165050	11	0	1	0	1	1	1	1	1	1	1	1	1	1	1
EU781752	11	0	1	0	1	1	1	1	1	1	1	1	1	1	1
AB154203	11	0	1	0	1	1	1	1	1	1	1	1	1	1	1
EU255985	11	0	1	0	1	1	1	1	1	1	1	1	1	1	1
EU677250	11	0	1	0	1	1	1	1	1	1	1	1	1	1	1
EU256101	11	0	1	0	1	1	1	1	1	1	1	1	1	1	1
EF407417	11	0	1	0	1	1	1	1	1	1	1	1	1	1	1
EU256007	11	0	1	0	1	1	1	1	1	1	1	1	1	1	1
EU256090	11	0	1	0	1	1	1	1	1	1	1	1	1	1	1
EU256046	11	0	1	0	1	1	1	1	1	1	1	1	1	1	1
EU677248	11	0	1	0	1	1	1	1	1	1	1	1	1	1	1
EU256032	11	0	1	0	1	1	1	1	1	1	1	1	1	1	1
AX036260	11	0	1	0	1	1	1	1	1	1	1	1	1	1	1
FJ390397	11	0	1	0	1	1	1	1	1	1	1	1	1	1	1
EU482875	11	0	1	0	1	1	1	1	1	1	1	1	1	1	1
EU482885	11	0	1	0	1	1	1	1	1	1	1	1	1	1	1
EU155365	11	0	1	0	1	1	1	1	1	1	1	1	1	1	1
EU781788	11	0	1	0	1	1	1	1	1	1	1	1	1	1	1
AF165064	11	0	1	0	1	1	1	1	1	1	1	1	1	1	1
EU155272	11	0	1	0	1	1	1	1	1	1	1	1	1	1	1
EU256104	11	0	1	0	1	1	1	1	1	1	1	1	1	1	1
EF032889	11	0	1	0	1	1	1	1	1	1	1	1	1	1	1
AB249644	11	0	1	0	1	1	1	1	1	1	1	1	1	1	1
EU255931	11	0	1	0	1	1	1	1	1	1	1	1	1	1	1
EU155358	11	0	1	0	1	1	1	1	1	1	1	1	1	1	1
EU781791	11	0	1	0	1	1	1	1	1	1	1	1	1	1	1
EF407418	11	0	1	0	1	1	1	1	1	1	1	1	1	1	1
EU255973	11	0	1	0	1	1	1	1	1	1	1	1	1	1	1
EF032899	11	0	1	0	1	1	1	1	1	1	1	1	1	1	1
EF407431	11	0	1	0	1	1	1	1	1	1	1	1	1	1	1
AF207761	11	0	1	0	1	1	1	1	1	1	1	1	1	1	1
EU255929	11	0	1	0	1	1	1	1	1	1	1	1	1	1	1
EU155331	11	0	1	0	1	1	1	1	1	1	1	1	1	1	1
DD047962	11	0	1	0	1	1	1	1	1	1	1	1	1	1	1
AF207752	11	0	1	0	1	1	1	1	1	1	1	1	1	1	1
EF407448	11	0	1	0	1	1	1	1	1	1	1	1	1	1	1
FJ024281	11	0	1	0	1	1	1	1	1	1	1	1	1	1	1
EU362891	11	0	1	0	1	1	1	1	1	1	1	1	1	1	1
D45172	11	0	1	0	1	1	1	1	1	1	1	1	1	1	1
AF009606	11	0	1	0	1	1	1	1	1	1	1	1	1	1	1
AB154181	11	0	1	0	1	1	1	1	1	1	1	1	1	1	1
EF407426	11	0	1	0	1	1	1	1	1	1	1	1	1	1	1
EU482874	11	0	1	0	1	1	1	1	1	1	1	1	1	1	1
EU256088	11	0	1	0	1	1	1	1	1	1	1	1	1	1	1
AF165046	11	0	1	0	1	1	1	1	1	1	1	1	1	1	1
AF207770	11	0	1	0	1	1	1	1	1	1	1	1	1	1	1
EU781797	11	0	1	0	1	1	1	1	1	1	1	1	1	1	1
EU256076	11	0	1	0	1	1	1	1	1	1	1	1	1	1	1
EU362893	11	0	1	0	1	1	1	1	1	1	1	1	1	1	1
EU482855	11	0	1	0	1	1	1	1	1	1	1	1	1	1	1
DQ838743	11	0	1	0	1	1	1	1	1	1	1	1	1	1	1
EF407446	11	0	1	0	1	1	1	1	1	1	1	1	1	1	1
EU155369	11	0	1	0	1	1	1	1	1	1	1	1	1	1	1
EF407450	11	0	1	0	1	1	1	1	1	1	1	1	1	1	1
EU155232	11	0	1	0	1	1	1	1	1	1	1	1	1	1	1
EU362909	11	0	1	0	1	1	1	1	1	1	1	1	1	1	1
EU255999	11	0	1	0	1	1	1	1	1	1	1	1	1	1	1
EU256065	11	0	1	0	1	1	1	1	1	1	1	1	1	1	1
EU781765	11	0	1	0	1	1	1	1	1	1	1	1	1	1	1
EU155224	11	0	1	0	1	1	1	1	1	1	1	1	1	1	1
EU781805	11	0	1	0	1	1	1	1	1	1	1	1	1	1	1
D50481	11	0	1	0	1	1	1	1	1	1	1	1	1	1	1
CS541286	11	0	1	0	1	1	1	1	1	1	1	1	1	1	1
EU482863	11	0	1	0	1	1	1	1	1	1	1	1	1	1	1
FJ024275	11	0	1	0	1	1	1	1	1	1	1	1	1	1	1
EU660387	11	0	1	0	1	1	1	1	1	1	1	1	1	1	1
EU482831	11	0	1	0	1	1	1	1	1	1	1	1	1	1	1
AB049089	11	0	1	0	1	1	1	1	1	1	1	1	1	1	1
AB154188	11	0	1	0	1	1	1	1	1	1	1	1	1	1	1
EU155306	11	0	1	0	1	1	1	1	1	1	1	1	1	1	1
EF407501	11	0	1	0	1	1	1	1	1	1	1	1	1	1	1
EF407456	11	0	1	0	1	1	1	1	1	1	1	1	1	1	1
EU155305	11	0	1	0	1	1	1	1	1	1	1	1	1	1	1
AF165053	11	0	1	0	1	1	1	1	1	1	1	1	1	1	1
EF407497	11	0	1	0	1	1	1	1	1	1	1	1	1	1	1
EU155343	11	0	1	0	1	1	1	1	1	1	1	1	1	1	1
AF207759	11	0	1	0	1	1	1	1	1	1	1	1	1	1	1
EU155310	11	0	1	0	1	1	1	1	1	1	1	1	1	1	1
EU255963	11	0	1	0	1	1	1	1	1	1	1	1	1	1	1
EU256083	11	0	1	0	1	1	1	1	1	1	1	1	1	1	1
EU362905	11	0	1	0	1	1	1	1	1	1	1	1	1	1	1
EU155213	11	0	1	0	1	1	1	1	1	1	1	1	1	1	1
EU256070	11	0	1	0	1	1	1	1	1	1	1	1	1	1	1
EU155250	11	0	1	0	1	1	1	1	1	1	1	1	1	1	1
EU256027	11	0	1	0	1	1	1	1	1	1	1	1	1	1	1
EU155320	11	0	1	0	1	1	1	1	1	1	1	1	1	1	1
EU155264	11	0	1	0	1	1	1	1	1	1	1	1	1	1	1
EU256079	11	0	1	0	1	1	1	1	1	1	1	1	1	1	1
AF165048	11	0	1	0	1	1	1	1	1	1	1	1	1	1	1
EU660388	11	0	1	0	1	1	1	1	1	1	1	1	1	1	1
EU781828	11	0	1	0	1	1	1	1	1	1	1	1	1	1	1
EU256058	11	0	1	0	1	1	1	1	1	1	1	1	1	1	1
EF407482	11	0	1	0	1	1	1	1	1	1	1	1	1	1	1
EU781770	11	0	1	0	1	1	1	1	1	1	1	1	1	1	1
E03766	11	0	1	0	1	1	1	1	1	1	1	1	1	1	1
EU155371	11	0	1	0	1	1	1	1	1	1	1	1	1	1	1
EU256052	11	0	1	0	1	1	1	1	1	1	1	1	1	1	1
EF407437	11	0	1	0	1	1	1	1	1	1	1	1	1	1	1
M84754	11	0	1	0	1	1	1	1	1	1	1	1	1	1	1
EF407487	11	0	1	0	1	1	1	1	1	1	1	1	1	1	1
EU482860	11	0	1	0	1	1	1	1	1	1	1	1	1	1	1
EU781802	11	0	1	0	1	1	1	1	1	1	1	1	1	1	1
AF054249	11	0	1	0	1	1	1	1	1	1	1	1	1	1	1
EU155357	11	0	1	0	1	1	1	1	1	1	1	1	1	1	1
AB049101	11	0	1	0	1	1	1	1	1	1	1	1	1	1	1
EU781811	11	0	1	0	1	1	1	1	1	1	1	1	1	1	1
EU255952	11	0	1	0	1	1	1	1	1	1	1	1	1	1	1
EF407415	11	0	1	0	1	1	1	1	1	1	1	1	1	1	1
EU155308	11	0	1	0	1	1	1	1	1	1	1	1	1	1	1
EU155290	11	0	1	0	1	1	1	1	1	1	1	1	1	1	1
EU482861	11	0	1	0	1	1	1	1	1	1	1	1	1	1	1
EU256039	11	0	1	0	1	1	1	1	1	1	1	1	1	1	1
EU362883	11	0	1	0	1	1	1	1	1	1	1	1	1	1	1
EU256092	11	0	1	0	1	1	1	1	1	1	1	1	1	1	1
EU255983	11	0	1	0	1	1	1	1	1	1	1	1	1	1	1
EU256095	11	0	1	0	1	1	1	1	1	1	1	1	1	1	1
EU155338	11	0	1	0	1	1	1	1	1	1	1	1	1	1	1
EU256018	11	0	1	0	1	1	1	1	1	1	1	1	1	1	1
EU256074	11	0	1	0	1	1	1	1	1	1	1	1	1	1	1
EU155234	11	0	1	0	1	1	1	1	1	1	1	1	1	1	1
EU362898	11	0	1	0	1	1	1	1	1	1	1	1	1	1	1
AY460204	11	0	1	0	1	1	1	1	1	1	1	1	1	1	1
EU255991	11	0	1	0	1	1	1	1	1	1	1	1	1	1	1
DD452408	11	0	1	0	1	1	1	1	1	1	1	1	1	1	1
EU256044	11	0	1	0	1	1	1	1	1	1	1	1	1	1	1
EU482877	11	0	1	0	1	1	1	1	1	1	1	1	1	1	1
EU256030	11	0	1	0	1	1	1	1	1	1	1	1	1	1	1
M58335	11	0	1	0	1	1	1	1	1	1	1	1	1	1	1
FJ024086	11	0	1	0	1	1	1	1	1	1	1	1	1	1	1
EU256000	11	0	1	0	1	1	1	1	1	1	1	1	1	1	1
EU155217	11	0	1	0	1	1	1	1	1	1	1	1	1	1	1
FJ390399	11	0	1	0	1	1	1	1	1	1	1	1	1	1	1
EU155259	11	0	1	0	1	1	1	1	1	1	1	1	1	1	1
FJ182001	11	0	1	0	1	1	1	1	1	1	1	1	1	1	1
EU155363	11	0	1	0	1	1	1	1	1	1	1	1	1	1	1
EU155297	11	0	1	0	1	1	1	1	1	1	1	1	1	1	1
EU155360	11	0	1	0	1	1	1	1	1	1	1	1	1	1	1
EU781785	11	0	1	0	1	1	1	1	1	1	1	1	1	1	1
EU155226	11	0	1	0	1	1	1	1	1	1	1	1	1	1	1
EU155279	11	0	1	0	1	1	1	1	1	1	1	1	1	1	1
EU482849	11	0	1	0	1	1	1	1	1	1	1	1	1	1	1
EU677254	11	0	1	0	1	1	1	1	1	1	1	1	1	1	1
NC_004102	11	0	1	0	1	1	1	1	1	1	1	1	1	1	1
FJ205867	11	0	1	0	1	1	1	1	1	1	1	1	1	1	1
EU781786	11	0	1	0	1	1	1	1	1	1	1	1	1	1	1
AB049093	11	0	1	0	1	1	1	1	1	1	1	1	1	1	1
DD448587	11	0	1	0	1	1	1	1	1	1	1	1	1	1	1
EF032886	11	0	1	0	1	1	1	1	1	1	1	1	1	1	1
AB154183	11	0	1	0	1	1	1	1	1	1	1	1	1	1	1
EU482835	11	0	1	0	1	1	1	1	1	1	1	1	1	1	1
EU482884	11	0	1	0	1	1	1	1	1	1	1	1	1	1	1
EU255937	11	0	1	0	1	1	1	1	1	1	1	1	1	1	1
EU256020	11	0	1	0	1	1	1	1	1	1	1	1	1	1	1
AB520610	11	0	1	0	1	1	1	1	1	1	1	1	1	1	1
EU781823	11	0	1	0	1	1	1	1	1	1	1	1	1	1	1
EU155239	11	0	1	0	1	1	1	1	1	1	1	1	1	1	1
AF207764	11	0	1	0	1	1	1	1	1	1	1	1	1	1	1
AF207754	11	0	1	0	1	1	1	1	1	1	1	1	1	1	1
EF407421	11	0	1	0	1	1	1	1	1	1	1	1	1	1	1
EU155287	11	0	1	0	1	1	1	1	1	1	1	1	1	1	1
EF407493	11	0	1	0	1	1	1	1	1	1	1	1	1	1	1
EF407428	11	0	1	0	1	1	1	1	1	1	1	1	1	1	1
EU155345	11	0	1	0	1	1	1	1	1	1	1	1	1	1	1
EF407460	11	0	1	0	1	1	1	1	1	1	1	1	1	1	1
EU239716	11	0	1	0	1	1	1	1	1	1	1	1	1	1	1
EU255948	11	0	1	0	1	1	1	1	1	1	1	1	1	1	1
EU862824	11	0	1	0	1	1	1	1	1	1	1	1	1	1	1
AF207773	11	0	1	0	1	1	1	1	1	1	1	1	1	1	1
DD448589	11	0	1	0	1	1	1	1	1	1	1	1	1	1	1
EF407441	11	0	1	0	1	1	1	1	1	1	1	1	1	1	1
EU255992	11	0	1	0	1	1	1	1	1	1	1	1	1	1	1
EU482889	11	0	1	0	1	1	1	1	1	1	1	1	1	1	1
AB154196	11	0	1	0	1	1	1	1	1	1	1	1	1	1	1
EU256098	11	0	1	0	1	1	1	1	1	1	1	1	1	1	1
D50483	11	0	1	0	1	1	1	1	1	1	1	1	1	1	1
EU255988	11	0	1	0	1	1	1	1	1	1	1	1	1	1	1
EU781826	11	0	1	0	1	1	1	1	1	1	1	1	1	1	1
EF407412	11	0	1	0	1	1	1	1	1	1	1	1	1	1	1
EU781804	11	0	1	0	1	1	1	1	1	1	1	1	1	1	1
EU362888	11	0	1	0	1	1	1	1	1	1	1	1	1	1	1
EU155336	11	0	1	0	1	1	1	1	1	1	1	1	1	1	1
AF165051	11	0	1	0	1	1	1	1	1	1	1	1	1	1	1
EF407462	11	0	1	0	1	1	1	1	1	1	1	1	1	1	1
EF407458	11	0	1	0	1	1	1	1	1	1	1	1	1	1	1
U45476	11	0	1	0	1	1	1	1	1	1	1	1	1	1	1
X61596	11	0	1	0	1	1	1	1	1	1	1	1	1	1	1
EU155248	11	0	1	0	1	1	1	1	1	1	1	1	1	1	1
EF407495	11	0	1	0	1	1	1	1	1	1	1	1	1	1	1
EU482833	11	0	1	0	1	1	1	1	1	1	1	1	1	1	1
AF165062	11	0	1	0	1	1	1	1	1	1	1	1	1	1	1
EU781772	11	0	1	0	1	1	1	1	1	1	1	1	1	1	1
AB049087	11	0	1	0	1	1	1	1	1	1	1	1	1	1	1
FJ024278	11	0	1	0	1	1	1	1	1	1	1	1	1	1	1
E04420	11	0	1	0	1	1	1	1	1	1	1	1	1	1	1
EU255959	11	0	1	0	1	1	1	1	1	1	1	1	1	1	1
EF407469	11	0	1	0	1	1	1	1	1	1	1	1	1	1	1
EF407471	11	0	1	0	1	1	1	1	1	1	1	1	1	1	1
EF638081	11	0	1	0	1	1	1	1	1	1	1	1	1	1	1
DD495793	11	0	1	0	1	1	1	1	1	1	1	1	1	1	1
EU781766	11	0	1	0	1	1	1	1	1	1	1	1	1	1	1
EU155329	11	0	1	0	1	1	1	1	1	1	1	1	1	1	1
EU256068	11	0	1	0	1	1	1	1	1	1	1	1	1	1	1
E08461	11	0	1	0	1	1	1	1	1	1	1	1	1	1	1
DQ838745	11	0	1	0	1	1	1	1	1	1	1	1	1	1	1
EU256084	11	0	1	0	1	1	1	1	1	1	1	1	1	1	1
E09631	11	0	1	0	1	1	1	1	1	1	1	1	1	1	1
FJ024277	11	0	1	0	1	1	1	1	1	1	1	1	1	1	1
EU362903	11	0	1	0	1	1	1	1	1	1	1	1	1	1	1
AB442220	11	0	1	0	1	1	1	1	1	1	1	1	1	1	1
EU256056	11	0	1	0	1	1	1	1	1	1	1	1	1	1	1
EU155328	11	0	1	0	1	1	1	1	1	1	1	1	1	1	1
EF407461	11	0	1	0	1	1	1	1	1	1	1	1	1	1	1
AF054247	11	0	1	0	1	1	1	1	1	1	1	1	1	1	1
EF407432	11	0	1	0	1	1	1	1	1	1	1	1	1	1	1
AB154186	11	0	1	0	1	1	1	1	1	1	1	1	1	1	1
EU781807	11	0	1	0	1	1	1	1	1	1	1	1	1	1	1
EF032894	11	0	1	0	1	1	1	1	1	1	1	1	1	1	1
AB154204	11	0	1	0	1	1	1	1	1	1	1	1	1	1	1
AB154179	11	0	1	0	1	1	1	1	1	1	1	1	1	1	1
D89815	11	0	1	0	1	1	1	1	1	1	1	1	1	1	1
EU155237	11	0	1	0	1	1	1	1	1	1	1	1	1	1	1
DQ838741	11	0	1	0	1	1	1	1	1	1	1	1	1	1	1
EU256017	11	0	1	0	1	1	1	1	1	1	1	1	1	1	1
EU482837	11	0	1	0	1	1	1	1	1	1	1	1	1	1	1
EU482879	11	0	1	0	1	1	1	1	1	1	1	1	1	1	1
EF407420	11	0	1	0	1	1	1	1	1	1	1	1	1	1	1
EU677253	11	0	1	0	1	1	1	1	1	1	1	1	1	1	1
EU155218	11	0	1	0	1	1	1	1	1	1	1	1	1	1	1
EU256061	11	0	1	0	1	1	1	1	1	1	1	1	1	1	1
EU482865	11	0	1	0	1	1	1	1	1	1	1	1	1	1	1
EU482852	11	0	1	0	1	1	1	1	1	1	1	1	1	1	1
EU482841	11	0	1	0	1	1	1	1	1	1	1	1	1	1	1
AB154191	11	0	1	0	1	1	1	1	1	1	1	1	1	1	1
EU255947	11	0	1	0	1	1	1	1	1	1	1	1	1	1	1
EU362881	11	0	1	0	1	1	1	1	1	1	1	1	1	1	1
EU155381	11	0	1	0	1	1	1	1	1	1	1	1	1	1	1
EU255974	11	0	1	0	1	1	1	1	1	1	1	1	1	1	1
EF407467	11	0	1	0	1	1	1	1	1	1	1	1	1	1	1
EU781830	11	0	1	0	1	1	1	1	1	1	1	1	1	1	1
EU155340	11	0	1	0	1	1	1	1	1	1	1	1	1	1	1
EU255980	11	0	1	0	1	1	1	1	1	1	1	1	1	1	1
EU255994	11	0	1	0	1	1	1	1	1	1	1	1	1	1	1
EU155299	11	0	1	0	1	1	1	1	1	1	1	1	1	1	1
EU781759	11	0	1	0	1	1	1	1	1	1	1	1	1	1	1
EU255954	11	0	1	0	1	1	1	1	1	1	1	1	1	1	1
EU155367	11	0	1	0	1	1	1	1	1	1	1	1	1	1	1
EU781783	11	0	1	0	1	1	1	1	1	1	1	1	1	1	1
EU781769	11	0	1	0	1	1	1	1	1	1	1	1	1	1	1
FJ181999	11	0	1	0	1	1	1	1	1	1	1	1	1	1	1
EF407438	11	0	1	0	1	1	1	1	1	1	1	1	1	1	1
EU781778	11	0	1	0	1	1	1	1	1	1	1	1	1	1	1
EU155228	11	0	1	0	1	1	1	1	1	1	1	1	1	1	1
EU155347	11	0	1	0	1	1	1	1	1	1	1	1	1	1	1
AF207772	11	0	1	0	1	1	1	1	1	1	1	1	1	1	1
EU781801	11	0	1	0	1	1	1	1	1	1	1	1	1	1	1
AF054250	11	0	1	0	1	1	1	1	1	1	1	1	1	1	1
EF407468	11	0	1	0	1	1	1	1	1	1	1	1	1	1	1
EF032884	11	0	1	0	1	1	1	1	1	1	1	1	1	1	1
EU529678	11	0	1	0	1	1	1	1	1	1	1	1	1	1	1
EU781814	11	0	1	0	1	1	1	1	1	1	1	1	1	1	1
EU256037	11	0	1	0	1	1	1	1	1	1	1	1	1	1	1
EU255970	11	0	1	0	1	1	1	1	1	1	1	1	1	1	1
EU362902	11	0	1	0	1	1	1	1	1	1	1	1	1	1	1
EU155288	11	0	1	0	1	1	1	1	1	1	1	1	1	1	1
EF407486	11	0	1	0	1	1	1	1	1	1	1	1	1	1	1
EU362887	11	0	1	0	1	1	1	1	1	1	1	1	1	1	1
EU255997	11	0	1	0	1	1	1	1	1	1	1	1	1	1	1
EU155312	11	0	1	0	1	1	1	1	1	1	1	1	1	1	1
EU155315	11	0	1	0	1	1	1	1	1	1	1	1	1	1	1
EU862835	11	0	1	0	1	1	1	1	1	1	1	1	1	1	1
EU781798	11	0	1	0	1	1	1	1	1	1	1	1	1	1	1
AF165058	11	0	1	0	1	1	1	1	1	1	1	1	1	1	1
EU781757	11	0	1	0	1	1	1	1	1	1	1	1	1	1	1
EU482867	11	0	1	0	1	1	1	1	1	1	1	1	1	1	1
EU781746	11	0	1	0	1	1	1	1	1	1	1	1	1	1	1
AB049100	11	0	1	0	1	1	1	1	1	1	1	1	1	1	1
EU155309	11	0	1	0	1	1	1	1	1	1	1	1	1	1	1
L02836	11	0	1	0	1	1	1	1	1	1	1	1	1	1	1
EF407498	11	0	1	0	1	1	1	1	1	1	1	1	1	1	1
EU155255	11	0	1	0	1	1	1	1	1	1	1	1	1	1	1
EU155270	11	0	1	0	1	1	1	1	1	1	1	1	1	1	1
EU256041	11	0	1	0	1	1	1	1	1	1	1	1	1	1	1
EU781794	11	0	1	0	1	1	1	1	1	1	1	1	1	1	1
EF407472	11	0	1	0	1	1	1	1	1	1	1	1	1	1	1
EU255934	11	0	1	0	1	1	1	1	1	1	1	1	1	1	1
BD409971	11	0	1	0	1	1	1	1	1	1	1	1	1	1	1
EU256008	11	0	1	0	1	1	1	1	1	1	1	1	1	1	1
EU155266	11	0	1	0	1	1	1	1	1	1	1	1	1	1	1
AB049090	11	0	1	0	1	1	1	1	1	1	1	1	1	1	1
AF207762	11	0	1	0	1	1	1	1	1	1	1	1	1	1	1
AB154198	11	0	1	0	1	1	1	1	1	1	1	1	1	1	1
EF407451	11	0	1	0	1	1	1	1	1	1	1	1	1	1	1
AY587844	11	0	1	0	1	1	1	1	1	1	1	1	1	1	1
EU255964	11	0	1	0	1	1	1	1	1	1	1	1	1	1	1
EF407489	11	0	1	0	1	1	1	1	1	1	1	1	1	1	1
EU256035	11	0	1	0	1	1	1	1	1	1	1	1	1	1	1
EF407479	11	0	1	0	1	1	1	1	1	1	1	1	1	1	1
EU482878	11	0	1	0	1	1	1	1	1	1	1	1	1	1	1
EU482880	11	0	1	0	1	1	1	1	1	1	1	1	1	1	1
EU781774	11	0	1	0	1	1	1	1	1	1	1	1	1	1	1
EU239713	11	0	1	0	1	1	1	1	1	1	1	1	1	1	1
EU155335	11	0	1	0	1	1	1	1	1	1	1	1	1	1	1
EU256067	11	0	1	0	1	1	1	1	1	1	1	1	1	1	1
EU155221	11	0	1	0	1	1	1	1	1	1	1	1	1	1	1
EU857431	11	0	1	0	1	1	1	1	1	1	1	1	1	1	1
EF407477	11	0	1	0	1	1	1	1	1	1	1	1	1	1	1
EU155378	11	0	1	0	1	1	1	1	1	1	1	1	1	1	1
AF207756	11	0	1	0	1	1	1	1	1	1	1	1	1	1	1
EU155241	11	0	1	0	1	1	1	1	1	1	1	1	1	1	1
EU155256	11	0	1	0	1	1	1	1	1	1	1	1	1	1	1
EU155324	11	0	1	0	1	1	1	1	1	1	1	1	1	1	1
EU256075	11	0	1	0	1	1	1	1	1	1	1	1	1	1	1
EU256013	11	0	1	0	1	1	1	1	1	1	1	1	1	1	1
EU255957	11	0	1	0	1	1	1	1	1	1	1	1	1	1	1
EU781793	11	0	1	0	1	1	1	1	1	1	1	1	1	1	1
EU256054	11	0	1	0	1	1	1	1	1	1	1	1	1	1	1
AB049094	11	0	1	0	1	1	1	1	1	1	1	1	1	1	1
EU781824	11	0	1	0	1	1	1	1	1	1	1	1	1	1	1
EU687193	11	0	1	0	1	1	1	1	1	1	1	1	1	1	1
AB154193	11	0	1	0	1	1	1	1	1	1	1	1	1	1	1
EU256023	11	0	1	0	1	1	1	1	1	1	1	1	1	1	1
E06457	11	0	1	0	1	1	1	1	1	1	1	1	1	1	1
EU256100	11	0	1	0	1	1	1	1	1	1	1	1	1	1	1
EU255990	11	0	1	0	1	1	1	1	1	1	1	1	1	1	1
EU362897	11	0	1	0	1	1	1	1	1	1	1	1	1	1	1
D50485	11	0	1	0	1	1	1	1	1	1	1	1	1	1	1
EF407429	11	0	1	0	1	1	1	1	1	1	1	1	1	1	1
AB429050	11	0	1	0	1	1	1	1	1	1	1	1	1	1	1
D14484	11	0	1	0	1	1	1	1	1	1	1	1	1	1	1
AB049096	11	0	1	0	1	1	1	1	1	1	1	1	1	1	1
EU256086	11	0	1	0	1	1	1	1	1	1	1	1	1	1	1
EF407422	11	0	1	0	1	1	1	1	1	1	1	1	1	1	1
EF032892	11	0	1	0	1	1	1	1	1	1	1	1	1	1	1
EU781800	11	0	1	0	1	1	1	1	1	1	1	1	1	1	1
EU256064	11	0	1	0	1	1	1	1	1	1	1	1	1	1	1
EU155349	11	0	1	0	1	1	1	1	1	1	1	1	1	1	1
EU781750	11	0	1	0	1	1	1	1	1	1	1	1	1	1	1
EU255945	11	0	1	0	1	1	1	1	1	1	1	1	1	1	1
EU155319	11	0	1	0	1	1	1	1	1	1	1	1	1	1	1
EF407419	11	0	1	0	1	1	1	1	1	1	1	1	1	1	1
AB154182	11	0	1	0	1	1	1	1	1	1	1	1	1	1	1
FJ024280	11	0	1	0	1	1	1	1	1	1	1	1	1	1	1
EU362911	11	0	1	0	1	1	1	1	1	1	1	1	1	1	1
D90208	11	0	1	0	1	1	1	1	1	1	1	1	1	1	1
EF407430	11	0	1	0	1	1	1	1	1	1	1	1	1	1	1
AX036262	11	0	1	0	1	1	1	1	1	1	1	1	1	1	1
EU362901	11	0	1	0	1	1	1	1	1	1	1	1	1	1	1
DD448590	11	0	1	0	1	1	1	1	1	1	1	1	1	1	1
EU482856	11	0	1	0	1	1	1	1	1	1	1	1	1	1	1
AF011751	11	0	1	0	1	1	1	1	1	1	1	1	1	1	1
EU482843	11	0	1	0	1	1	1	1	1	1	1	1	1	1	1
EU155375	11	0	1	0	1	1	1	1	1	1	1	1	1	1	1
EU155364	11	0	1	0	1	1	1	1	1	1	1	1	1	1	1
EU362877	11	0	1	0	1	1	1	1	1	1	1	1	1	1	1
EU482859	11	0	1	0	1	1	1	1	1	1	1	1	1	1	1
EU155230	11	0	1	0	1	1	1	1	1	1	1	1	1	1	1
AB154200	11	0	1	0	1	1	1	1	1	1	1	1	1	1	1
U01214	11	0	1	0	1	1	1	1	1	1	1	1	1	1	1
EU155262	11	0	1	0	1	1	1	1	1	1	1	1	1	1	1
EU660385	11	0	1	0	1	1	1	1	1	1	1	1	1	1	1
EU482839	11	0	1	0	1	1	1	1	1	1	1	1	1	1	1
EU155281	11	0	1	0	1	1	1	1	1	1	1	1	1	1	1
FJ390395	11	0	1	0	1	1	1	1	1	1	1	1	1	1	1
EU155282	11	0	1	0	1	1	1	1	1	1	1	1	1	1	1
BD295096	11	0	1	0	1	1	1	1	1	1	1	1	1	1	1
EU781763	11	0	1	0	1	1	1	1	1	1	1	1	1	1	1
EU482887	11	0	1	0	1	1	1	1	1	1	1	1	1	1	1
EU155261	11	0	1	0	1	1	1	1	1	1	1	1	1	1	1
AB154206	11	0	1	0	1	1	1	1	1	1	1	1	1	1	1
AB080299	11	0	1	0	1	1	1	1	1	1	1	1	1	1	1
E08443	11	0	1	0	1	1	1	1	1	1	1	1	1	1	1
EF032891	11	0	1	0	1	1	1	1	1	1	1	1	1	1	1
D10934	11	0	1	0	1	1	1	1	1	1	1	1	1	1	1
EU482864	11	0	1	0	1	1	1	1	1	1	1	1	1	1	1
EF407491	11	0	1	0	1	1	1	1	1	1	1	1	1	1	1
EU155342	11	0	1	0	1	1	1	1	1	1	1	1	1	1	1
EU155235	11	0	1	0	1	1	1	1	1	1	1	1	1	1	1
AB154177	11	0	1	0	1	1	1	1	1	1	1	1	1	1	1
FJ024274	11	0	1	0	1	1	1	1	1	1	1	1	1	1	1
EU256106	11	0	1	0	1	1	1	1	1	1	1	1	1	1	1
EU482850	11	0	1	0	1	1	1	1	1	1	1	1	1	1	1
AF207774	11	0	1	0	1	1	1	1	1	1	1	1	1	1	1
EU256005	11	0	1	0	1	1	1	1	1	1	1	1	1	1	1
EU155326	11	0	1	0	1	1	1	1	1	1	1	1	1	1	1
AF165054	11	0	1	0	1	1	1	1	1	1	1	1	1	1	1
EU234064	11	0	1	0	1	1	1	1	1	1	1	1	1	1	1
EU781760	11	0	1	0	1	1	1	1	1	1	1	1	1	1	1
EU155277	11	0	1	0	1	1	1	1	1	1	1	1	1	1	1
EF407455	11	0	1	0	1	1	1	1	1	1	1	1	1	1	1
EU155243	11	0	1	0	1	1	1	1	1	1	1	1	1	1	1
EU155295	11	0	1	0	1	1	1	1	1	1	1	1	1	1	1
EU529681	11	0	1	0	1	1	1	1	1	1	1	1	1	1	1
AJ132996	11	0	1	0	1	1	1	1	1	1	1	1	1	1	1
AF165056	11	0	1	0	1	1	1	1	1	1	1	1	1	1	1
EU781771	11	0	1	0	1	1	1	1	1	1	1	1	1	1	1
EU362895	11	0	1	0	1	1	1	1	1	1	1	1	1	1	1
EU155253	11	0	1	0	1	1	1	1	1	1	1	1	1	1	1
EU781829	11	0	1	0	1	1	1	1	1	1	1	1	1	1	1
AX663428	11	0	1	0	1	1	1	1	1	1	1	1	1	1	1
EU256003	11	0	1	0	1	1	1	1	1	1	1	1	1	1	1
FJ205869	11	0	1	0	1	1	1	1	1	1	1	1	1	1	1
EU255967	11	0	1	0	1	1	1	1	1	1	1	1	1	1	1
EU255984	11	0	1	0	1	1	1	1	1	1	1	1	1	1	1
EU256033	11	0	1	0	1	1	1	1	1	1	1	1	1	1	1
EF407474	11	0	1	0	1	1	1	1	1	1	1	1	1	1	1
EU781748	11	0	1	0	1	1	1	1	1	1	1	1	1	1	1
EU155303	11	0	1	0	1	1	1	1	1	1	1	1	1	1	1
EU260396	11	0	1	0	1	1	1	1	1	1	1	1	1	1	1
AF313916	11	0	1	0	1	1	1	1	1	1	1	1	1	1	1
EU256051	11	0	1	0	1	1	1	1	1	1	1	1	1	1	1
EU255977	11	0	1	0	1	1	1	1	1	1	1	1	1	1	1
EF407496	11	0	1	0	1	1	1	1	1	1	1	1	1	1	1
EF407453	11	0	1	0	1	1	1	1	1	1	1	1	1	1	1
EU362907	11	0	1	0	1	1	1	1	1	1	1	1	1	1	1
EU781822	11	0	1	0	1	1	1	1	1	1	1	1	1	1	1
AB191333	11	0	1	0	1	1	1	1	1	1	1	1	1	1	1
EU155355	11	0	1	0	1	1	1	1	1	1	1	1	1	1	1
EU781818	11	0	1	0	1	1	1	1	1	1	1	1	1	1	1
EU255932	11	0	1	0	1	1	1	1	1	1	1	1	1	1	1
EU155333	11	0	1	0	1	1	1	1	1	1	1	1	1	1	1
EF407444	11	0	1	0	1	1	1	1	1	1	1	1	1	1	1
EU482872	11	0	1	0	1	1	1	1	1	1	1	1	1	1	1
EU155268	11	0	1	0	1	1	1	1	1	1	1	1	1	1	1
EF407480	11	0	1	0	1	1	1	1	1	1	1	1	1	1	1
EU781776	11	0	1	0	1	1	1	1	1	1	1	1	1	1	1
EU255961	11	0	1	0	1	1	1	1	1	1	1	1	1	1	1
AF207760	11	0	1	0	1	1	1	1	1	1	1	1	1	1	1
EU781789	11	0	1	0	1	1	1	1	1	1	1	1	1	1	1
EU256043	11	0	1	0	1	1	1	1	1	1	1	1	1	1	1
EF032898	11	0	1	0	1	1	1	1	1	1	1	1	1	1	1
EU256072	11	0	1	0	1	1	1	1	1	1	1	1	1	1	1
EU482845	11	0	1	0	1	1	1	1	1	1	1	1	1	1	1
EU155223	11	0	1	0	1	1	1	1	1	1	1	1	1	1	1
EU155322	11	0	1	0	1	1	1	1	1	1	1	1	1	1	1
AF333324	11	0	1	0	1	1	1	1	1	1	1	1	1	1	1
AX036258	11	0	1	0	1	1	1	1	1	1	1	1	1	1	1
EU256089	11	0	1	0	1	1	1	1	1	1	1	1	1	1	1
EU255987	11	0	1	0	1	1	1	1	1	1	1	1	1	1	1
EU687195	11	0	1	0	1	1	1	1	1	1	1	1	1	1	1
EF407465	11	0	1	0	1	1	1	1	1	1	1	1	1	1	1
EU781796	11	0	1	0	1	1	1	1	1	1	1	1	1	1	1
DD462968	11	0	1	0	1	1	1	1	1	1	1	1	1	1	1
AF011752	11	0	1	0	1	1	1	1	1	1	1	1	1	1	1
EU256011	11	0	1	0	1	1	1	1	1	1	1	1	1	1	1
EU256048	11	0	1	0	1	1	1	1	1	1	1	1	1	1	1
EU155225	11	0	1	0	1	1	1	1	1	1	1	1	1	1	1
EF407449	11	0	1	0	1	1	1	1	1	1	1	1	1	1	1
AB154184	11	0	1	0	1	1	1	1	1	1	1	1	1	1	1
EU862823	11	0	1	0	1	1	1	1	1	1	1	1	1	1	1
EU155362	11	0	1	0	1	1	1	1	1	1	1	1	1	1	1
AB154190	11	0	1	0	1	1	1	1	1	1	1	1	1	1	1
EU362890	11	0	1	0	1	1	1	1	1	1	1	1	1	1	1
EF407440	11	0	1	0	1	1	1	1	1	1	1	1	1	1	1
AF207768	11	0	1	0	1	1	1	1	1	1	1	1	1	1	1
D10749	11	0	1	0	1	1	1	1	1	1	1	1	1	1	1
EU482854	11	0	1	0	1	1	1	1	1	1	1	1	1	1	1
EU256059	11	0	1	0	1	1	1	1	1	1	1	1	1	1	1
EF407475	11	0	1	0	1	1	1	1	1	1	1	1	1	1	1
AB154195	11	0	1	0	1	1	1	1	1	1	1	1	1	1	1
EU781762	11	0	1	0	1	1	1	1	1	1	1	1	1	1	1
EF407447	11	0	1	0	1	1	1	1	1	1	1	1	1	1	1
AF165047	11	0	1	0	1	1	1	1	1	1	1	1	1	1	1
EU155339	11	0	1	0	1	1	1	1	1	1	1	1	1	1	1
EU255976	11	0	1	0	1	1	1	1	1	1	1	1	1	1	1
EU155332	11	0	1	0	1	1	1	1	1	1	1	1	1	1	1
D50480	11	0	1	0	1	1	1	1	1	1	1	1	1	1	1
DQ838739	11	0	1	0	1	1	1	1	1	1	1	1	1	1	1
EU362908	11	0	1	0	1	1	1	1	1	1	1	1	1	1	1
EU256077	11	0	1	0	1	1	1	1	1	1	1	1	1	1	1
EU255966	11	0	1	0	1	1	1	1	1	1	1	1	1	1	1
AJ238799	11	0	1	0	1	1	1	1	1	1	1	1	1	1	1
EU256066	11	0	1	0	1	1	1	1	1	1	1	1	1	1	1
EU482832	11	0	1	0	1	1	1	1	1	1	1	1	1	1	1
EU155214	11	0	1	0	1	1	1	1	1	1	1	1	1	1	1
AF207771	11	0	1	0	1	1	1	1	1	1	1	1	1	1	1
EU256069	11	0	1	0	1	1	1	1	1	1	1	1	1	1	1
EU155311	11	0	1	0	1	1	1	1	1	1	1	1	1	1	1
E08264	11	0	1	0	1	1	1	1	1	1	1	1	1	1	1
EU781749	11	0	1	0	1	1	1	1	1	1	1	1	1	1	1
EU256038	11	0	1	0	1	1	1	1	1	1	1	1	1	1	1
EU660386	11	0	1	0	1	1	1	1	1	1	1	1	1	1	1
EU362879	11	0	1	0	1	1	1	1	1	1	1	1	1	1	1
FJ024276	11	0	1	0	1	1	1	1	1	1	1	1	1	1	1
EU482862	11	0	1	0	1	1	1	1	1	1	1	1	1	1	1
EF621489	11	0	1	0	1	1	1	1	1	1	1	1	1	1	1
EU781803	11	0	1	0	1	1	1	1	1	1	1	1	1	1	1
AB442219	11	0	1	0	1	1	1	1	1	1	1	1	1	1	1
EF407411	11	0	1	0	1	1	1	1	1	1	1	1	1	1	1
EF407502	11	0	1	0	1	1	1	1	1	1	1	1	1	1	1
AF208024	11	0	1	0	1	1	1	1	1	1	1	1	1	1	1
U89019	11	0	1	0	1	1	1	1	1	1	1	1	1	1	1
AB154187	11	0	1	0	1	1	1	1	1	1	1	1	1	1	1
AF165052	11	0	1	0	1	1	1	1	1	1	1	1	1	1	1
EU256042	11	0	1	0	1	1	1	1	1	1	1	1	1	1	1
EU155251	11	0	1	0	1	1	1	1	1	1	1	1	1	1	1
EU781806	11	0	1	0	1	1	1	1	1	1	1	1	1	1	1
EU256001	11	0	1	0	1	1	1	1	1	1	1	1	1	1	1
EU256080	11	0	1	0	1	1	1	1	1	1	1	1	1	1	1
EU155344	11	0	1	0	1	1	1	1	1	1	1	1	1	1	1
EU155252	11	0	1	0	1	1	1	1	1	1	1	1	1	1	1
EU781827	11	0	1	0	1	1	1	1	1	1	1	1	1	1	1
EF407464	11	0	1	0	1	1	1	1	1	1	1	1	1	1	1
AF165049	11	0	1	0	1	1	1	1	1	1	1	1	1	1	1
AF207758	11	0	1	0	1	1	1	1	1	1	1	1	1	1	1
D13558	11	0	1	0	1	1	1	1	1	1	1	1	1	1	1
M62321	11	0	1	0	1	1	1	1	1	1	1	1	1	1	1
AB049097	11	0	1	0	1	1	1	1	1	1	1	1	1	1	1
CS441528	11	0	1	0	1	1	1	1	1	1	1	1	1	1	1
EU677251	11	0	1	0	1	1	1	1	1	1	1	1	1	1	1
EF407484	11	0	1	0	1	1	1	1	1	1	1	1	1	1	1
EU256049	11	0	1	0	1	1	1	1	1	1	1	1	1	1	1
EU155285	11	0	1	0	1	1	1	1	1	1	1	1	1	1	1
EU255938	11	0	1	0	1	1	1	1	1	1	1	1	1	1	1
AB154202	11	0	1	0	1	1	1	1	1	1	1	1	1	1	1
EF032888	11	0	1	0	1	1	1	1	1	1	1	1	1	1	1
EU677247	11	0	1	0	1	1	1	1	1	1	1	1	1	1	1
EU482846	11	0	1	0	1	1	1	1	1	1	1	1	1	1	1
S62220	11	0	1	0	1	1	1	1	1	1	1	1	1	1	1
EU255942	11	0	1	0	1	1	1	1	1	1	1	1	1	1	1
EU155323	11	0	1	0	1	1	1	1	1	1	1	1	1	1	1
EF407457	11	0	1	0	1	1	1	1	1	1	1	1	1	1	1
EU155245	11	0	1	0	1	1	1	1	1	1	1	1	1	1	1
EU482844	11	0	1	0	1	1	1	1	1	1	1	1	1	1	1
EU255971	11	0	1	0	1	1	1	1	1	1	1	1	1	1	1
AF207767	11	0	1	0	1	1	1	1	1	1	1	1	1	1	1
EU256053	11	0	1	0	1	1	1	1	1	1	1	1	1	1	1
EU155293	11	0	1	0	1	1	1	1	1	1	1	1	1	1	1
EU256094	11	0	1	0	1	1	1	1	1	1	1	1	1	1	1
EU256004	11	0	1	0	1	1	1	1	1	1	1	1	1	1	1
D10750	11	0	1	0	1	1	1	1	1	1	1	1	1	1	1
EU256026	11	0	1	0	1	1	1	1	1	1	1	1	1	1	1
EU256031	11	0	1	0	1	1	1	1	1	1	1	1	1	1	1
EU781753	11	0	1	0	1	1	1	1	1	1	1	1	1	1	1
EU255989	11	0	1	0	1	1	1	1	1	1	1	1	1	1	1
EU362885	11	0	1	0	1	1	1	1	1	1	1	1	1	1	1
D89872	11	0	1	0	1	1	1	1	1	1	1	1	1	1	1
FJ390396	11	0	1	0	1	1	1	1	1	1	1	1	1	1	1
EU155353	11	0	1	0	1	1	1	1	1	1	1	1	1	1	1
E06261	11	0	1	0	1	1	1	1	1	1	1	1	1	1	1
EU255982	11	0	1	0	1	1	1	1	1	1	1	1	1	1	1
E05027	11	0	1	0	1	1	1	1	1	1	1	1	1	1	1
EU155275	11	0	1	0	1	1	1	1	1	1	1	1	1	1	1
EU155240	11	0	1	0	1	1	1	1	1	1	1	1	1	1	1
EU155368	11	0	1	0	1	1	1	1	1	1	1	1	1	1	1
EU781790	11	0	1	0	1	1	1	1	1	1	1	1	1	1	1
EU482883	11	0	1	0	1	1	1	1	1	1	1	1	1	1	1
EU256047	11	0	1	0	1	1	1	1	1	1	1	1	1	1	1
EU482886	11	0	1	0	1	1	1	1	1	1	1	1	1	1	1
AF483269	11	0	1	0	1	1	1	1	1	1	1	1	1	1	1
EU781780	11	0	1	0	1	1	1	1	1	1	1	1	1	1	1
AF165063	11	0	1	0	1	1	1	1	1	1	1	1	1	1	1
EU255928	11	0	1	0	1	1	1	1	1	1	1	1	1	1	1
EU781787	11	0	1	0	1	1	1	1	1	1	1	1	1	1	1
EU256103	11	0	1	0	1	1	1	1	1	1	1	1	1	1	1
EU155216	11	0	1	0	1	1	1	1	1	1	1	1	1	1	1
EU255978	11	0	1	0	1	1	1	1	1	1	1	1	1	1	1
AF207753	11	0	1	0	1	1	1	1	1	1	1	1	1	1	1
EU256099	11	0	1	0	1	1	1	1	1	1	1	1	1	1	1
EF407500	11	0	1	0	1	1	1	1	1	1	1	1	1	1	1
EF407492	11	0	1	0	1	1	1	1	1	1	1	1	1	1	1
EU234061	11	0	1	0	1	1	1	1	1	1	1	1	1	1	1
EU155220	11	0	1	0	1	1	1	1	1	1	1	1	1	1	1
EU155373	11	0	1	0	1	1	1	1	1	1	1	1	1	1	1
EU256015	11	0	1	0	1	1	1	1	1	1	1	1	1	1	1
EF407463	11	0	1	0	1	1	1	1	1	1	1	1	1	1	1
EU362889	11	0	1	0	1	1	1	1	1	1	1	1	1	1	1
EU155337	11	0	1	0	1	1	1	1	1	1	1	1	1	1	1
EU781764	11	0	1	0	1	1	1	1	1	1	1	1	1	1	1
D50482	11	0	1	0	1	1	1	1	1	1	1	1	1	1	1
DD070077	11	0	1	0	1	1	1	1	1	1	1	1	1	1	1
AB154197	11	0	1	0	1	1	1	1	1	1	1	1	1	1	1
EU255949	11	0	1	0	1	1	1	1	1	1	1	1	1	1	1
EF407427	11	0	1	0	1	1	1	1	1	1	1	1	1	1	1
AF511948	11	0	1	0	1	1	1	1	1	1	1	1	1	1	1
CS541301	11	0	1	0	1	1	1	1	1	1	1	1	1	1	1
EU362899	11	0	1	0	1	1	1	1	1	1	1	1	1	1	1
EU155346	11	0	1	0	1	1	1	1	1	1	1	1	1	1	1
EU781825	11	0	1	0	1	1	1	1	1	1	1	1	1	1	1
FJ024279	11	0	1	0	1	1	1	1	1	1	1	1	1	1	1
AB049088	11	0	1	0	1	1	1	1	1	1	1	1	1	1	1
AB442221	11	0	1	0	1	1	1	1	1	1	1	1	1	1	1
BD409970	11	0	1	0	1	1	1	1	1	1	1	1	1	1	1
EU781767	11	0	1	0	1	1	1	1	1	1	1	1	1	1	1
AB154189	11	0	1	0	1	1	1	1	1	1	1	1	1	1	1
EU239714	11	0	1	0	1	1	1	1	1	1	1	1	1	1	1
EU256060	11	0	1	0	1	1	1	1	1	1	1	1	1	1	1
EU155300	11	0	1	0	1	1	1	1	1	1	1	1	1	1	1
EU155242	11	0	1	0	1	1	1	1	1	1	1	1	1	1	1
EU781773	11	0	1	0	1	1	1	1	1	1	1	1	1	1	1
AF165045	11	0	1	0	1	1	1	1	1	1	1	1	1	1	1
EU256012	11	0	1	0	1	1	1	1	1	1	1	1	1	1	1
AY051292	11	0	1	0	1	1	1	1	1	1	1	1	1	1	1
AF290978	11	0	1	0	1	1	1	1	1	1	1	1	1	1	1
EU155330	11	0	1	0	1	1	1	1	1	1	1	1	1	1	1
EU155265	11	0	1	0	1	1	1	1	1	1	1	1	1	1	1
AF176573	11	0	1	0	1	1	1	1	1	1	1	1	1	1	1
AB154205	11	0	1	0	1	1	1	1	1	1	1	1	1	1	1
AF165061	11	0	1	0	1	1	1	1	1	1	1	1	1	1	1
EU255968	11	0	1	0	1	1	1	1	1	1	1	1	1	1	1
EF407494	11	0	1	0	1	1	1	1	1	1	1	1	1	1	1
EU781832	11	0	1	0	1	1	1	1	1	1	1	1	1	1	1
EU362904	11	0	1	0	1	1	1	1	1	1	1	1	1	1	1
EU155286	11	0	1	0	1	1	1	1	1	1	1	1	1	1	1
EU155247	11	0	1	0	1	1	1	1	1	1	1	1	1	1	1
EU677256	11	0	1	0	1	1	1	1	1	1	1	1	1	1	1
EU256082	11	0	1	0	1	1	1	1	1	1	1	1	1	1	1
EU256087	11	0	1	0	1	1	1	1	1	1	1	1	1	1	1
EF407434	11	0	1	0	1	1	1	1	1	1	1	1	1	1	1
E10035	11	0	1	0	1	1	1	1	1	1	1	1	1	1	1
EU255962	11	0	1	0	1	1	1	1	1	1	1	1	1	1	1
EU482881	11	0	1	0	1	1	1	1	1	1	1	1	1	1	1
AB049092	11	0	1	0	1	1	1	1	1	1	1	1	1	1	1
EU155379	11	0	1	0	1	1	1	1	1	1	1	1	1	1	1
EU781755	11	0	1	0	1	1	1	1	1	1	1	1	1	1	1
EU256045	11	0	1	0	1	1	1	1	1	1	1	1	1	1	1
EU155377	11	0	1	0	1	1	1	1	1	1	1	1	1	1	1
AB049099	11	0	1	0	1	1	1	1	1	1	1	1	1	1	1
EF407470	11	0	1	0	1	1	1	1	1	1	1	1	1	1	1
EF032883	11	0	1	0	1	1	1	1	1	1	1	1	1	1	1
EU255951	11	0	1	0	1	1	1	1	1	1	1	1	1	1	1
EU781784	11	0	1	0	1	1	1	1	1	1	1	1	1	1	1
EU781775	11	0	1	0	1	1	1	1	1	1	1	1	1	1	1
EU255936	11	0	1	0	1	1	1	1	1	1	1	1	1	1	1
EU155356	11	0	1	0	1	1	1	1	1	1	1	1	1	1	1
EU155317	11	0	1	0	1	1	1	1	1	1	1	1	1	1	1
EU781792	11	0	1	0	1	1	1	1	1	1	1	1	1	1	1
EU155321	11	0	1	0	1	1	1	1	1	1	1	1	1	1	1
EU155307	11	0	1	0	1	1	1	1	1	1	1	1	1	1	1
EU256006	11	0	1	0	1	1	1	1	1	1	1	1	1	1	1
EU862826	11	0	1	0	1	1	1	1	1	1	1	1	1	1	1
EU255940	11	0	1	0	1	1	1	1	1	1	1	1	1	1	1
EF407416	11	0	1	0	1	1	1	1	1	1	1	1	1	1	1
EU781810	11	0	1	0	1	1	1	1	1	1	1	1	1	1	1
EU155291	11	0	1	0	1	1	1	1	1	1	1	1	1	1	1
EU482876	11	0	1	0	1	1	1	1	1	1	1	1	1	1	1
EU677249	11	0	1	0	1	1	1	1	1	1	1	1	1	1	1
EU155227	11	0	1	0	1	1	1	1	1	1	1	1	1	1	1
D14853	11	0	1	0	1	1	1	1	1	1	1	1	1	1	1
EU482834	11	0	1	0	1	1	1	1	1	1	1	1	1	1	1
EU155296	11	0	1	0	1	1	1	1	1	1	1	1	1	1	1
FJ410172	11	0	1	0	1	1	1	1	1	1	1	1	1	1	1
EU362882	11	0	1	0	1	1	1	1	1	1	1	1	1	1	1
FJ390398	11	0	1	0	1	1	1	1	1	1	1	1	1	1	1
AB016785	11	0	1	0	1	1	1	1	1	1	1	1	1	1	1
EU250017	11	0	1	0	1	1	1	1	1	1	1	1	1	1	1
EU155278	11	0	1	0	1	1	1	1	1	1	1	1	1	1	1
EF032896	11	0	1	0	1	1	1	1	1	1	1	1	1	1	1
EU256021	11	0	1	0	1	1	1	1	1	1	1	1	1	1	1
EU256028	11	0	1	0	1	1	1	1	1	1	1	1	1	1	1
EU155231	11	0	1	0	1	1	1	1	1	1	1	1	1	1	1
EU529679	11	0	1	0	1	1	1	1	1	1	1	1	1	1	1
EU155258	11	0	1	0	1	1	1	1	1	1	1	1	1	1	1
EU256102	11	0	1	0	1	1	1	1	1	1	1	1	1	1	1
EF407442	11	0	1	0	1	1	1	1	1	1	1	1	1	1	1
EU155273	11	0	1	0	1	1	1	1	1	1	1	1	1	1	1
EU482848	11	0	1	0	1	1	1	1	1	1	1	1	1	1	1
EU155351	11	0	1	0	1	1	1	1	1	1	1	1	1	1	1
AF207765	11	0	1	0	1	1	1	1	1	1	1	1	1	1	1
EU482869	11	0	1	0	1	1	1	1	1	1	1	1	1	1	1
FJ024087	11	0	1	0	1	1	1	1	1	1	1	1	1	1	1
EU256107	11	0	1	0	1	1	1	1	1	1	1	1	1	1	1
AX036252	11	0	1	0	1	1	1	1	1	1	1	1	1	1	1
EU155372	11	0	1	0	1	1	1	1	1	1	1	1	1	1	1
DD448588	11	0	1	0	1	1	1	1	1	1	1	1	1	1	1
EU155366	11	0	1	0	1	1	1	1	1	1	1	1	1	1	1
FJ024282	11	0	1	0	1	1	1	1	1	1	1	1	1	1	1
EU677255	11	0	1	0	1	1	1	1	1	1	1	1	1	1	1
EU482868	11	0	1	0	1	1	1	1	1	1	1	1	1	1	1
EU256036	11	0	1	0	1	1	1	1	1	1	1	1	1	1	1
FJ182000	11	0	1	0	1	1	1	1	1	1	1	1	1	1	1
EU256096	11	0	1	0	1	1	1	1	1	1	1	1	1	1	1
EF032895	11	0	1	0	1	1	1	1	1	1	1	1	1	1	1
AY232742	11	0	2	0	2	2	2	2	2	2	2	2	2	2	2
AF238483	11	0	2	0	2	2	2	2	2	2	2	2	2	2	2
D10988	11	0	2	0	2	2	2	2	2	2	2	2	2	2	2
AY232735	11	0	2	0	2	2	2	2	2	2	2	2	2	2	2
D50409	11	0	2	0	2	2	2	2	2	2	2	2	2	2	2
AF169003	11	0	2	0	2	2	2	2	2	2	2	2	2	2	2
AY232737	11	0	2	0	2	2	2	2	2	2	2	2	2	2	2
CS541302	11	0	2	0	2	2	2	2	2	2	2	2	2	2	2
AB047641	11	0	2	0	2	2	2	2	2	2	2	2	2	2	2
DQ430817	11	0	2	0	2	2	2	2	2	2	2	2	2	2	2
AY232747	11	0	2	0	2	2	2	2	2	2	2	2	2	2	2
AF177036	11	0	2	0	2	2	2	2	2	2	2	2	2	2	2
DD091114	11	0	2	0	2	2	2	2	2	2	2	2	2	2	2
D00944	11	0	2	0	2	2	2	2	2	2	2	2	2	2	2
AY746460	11	0	2	0	2	2	2	2	2	2	2	2	2	2	2
CS541303	11	0	2	0	2	2	2	2	2	2	2	2	2	2	2
AF169005	11	0	2	0	2	2	2	2	2	2	2	2	2	2	2
AY232734	11	0	2	0	2	2	2	2	2	2	2	2	2	2	2
NC_009823	11	0	2	0	2	2	2	2	2	2	2	2	2	2	2
AY232745	11	0	2	0	2	2	2	2	2	2	2	2	2	2	2
DQ430815	11	0	2	0	2	2	2	2	2	2	2	2	2	2	2
AB047639	11	0	2	0	2	2	2	2	2	2	2	2	2	2	2
AY232730	11	0	2	0	2	2	2	2	2	2	2	2	2	2	2
AF238485	11	0	2	0	2	2	2	2	2	2	2	2	2	2	2
DD091115	11	0	2	0	2	2	2	2	2	2	2	2	2	2	2
AF238486	11	0	2	0	2	2	2	2	2	2	2	2	2	2	2
AY232744	11	0	2	0	2	2	2	2	2	2	2	2	2	2	2
DJ030501	11	0	2	0	2	2	2	2	2	2	2	2	2	2	2
AB030907	11	0	2	0	2	2	2	2	2	2	2	2	2	2	2
AY232749	11	0	2	0	2	2	2	2	2	2	2	2	2	2	2
AY232738	11	0	2	0	2	2	2	2	2	2	2	2	2	2	2
AF238482	11	0	2	0	2	2	2	2	2	2	2	2	2	2	2
AY232733	11	0	2	0	2	2	2	2	2	2	2	2	2	2	2
AY232743	11	0	2	0	2	2	2	2	2	2	2	2	2	2	2
AB047642	11	0	2	0	2	2	2	2	2	2	2	2	2	2	2
DJ030474	11	0	2	0	2	2	2	2	2	2	2	2	2	2	2
AY232736	11	0	2	0	2	2	2	2	2	2	2	2	2	2	2
AY232740	11	0	2	0	2	2	2	2	2	2	2	2	2	2	2
AY232746	11	0	2	0	2	2	2	2	2	2	2	2	2	2	2
AY232731	11	0	2	0	2	2	2	2	2	2	2	2	2	2	2
AY232741	11	0	2	0	2	2	2	2	2	2	2	2	2	2	2
AY232748	11	0	2	0	2	2	2	2	2	2	2	2	2	2	2
DQ155561	11	0	2	0	2	2	2	2	2	2	2	2	2	2	2
AB047644	11	0	2	0	2	2	2	2	2	2	2	2	2	2	2
AB047643	11	0	2	0	2	2	2	2	2	2	2	2	2	2	2
AX057086	11	0	2	0	2	2	2	2	2	2	2	2	2	2	2
AY232732	11	0	2	0	2	2	2	2	2	2	2	2	2	2	2
AF238481	11	0	2	0	2	2	2	2	2	2	2	2	2	2	2
AB031663	11	0	2	0	2	2	2	2	2	2	2	2	2	2	2
AX057395	11	0	2	0	2	2	2	2	2	2	2	2	2	2	2
AF238484	11	0	2	0	2	2	2	2	2	2	2	2	2	2	2
AB047645	11	0	2	0	2	2	2	2	2	2	2	2	2	2	2
AX057317	11	0	2	0	2	2	2	2	2	2	2	2	2	2	2
GM975743	11	0	2	0	2	2	2	2	2	2	2	2	2	2	2
AF169004	11	0	2	0	2	2	2	2	2	2	2	2	2	2	2
AY232739	11	0	2	0	2	2	2	2	2	2	2	2	2	2	2
AB047640	11	0	2	0	2	2	2	2	2	2	2	2	2	2	2
AF169002	11	0	2	0	2	2	2	2	2	2	2	2	2	2	2
DD225882	11	0	2	0	2	2	2	2	2	2	2	2	2	2	2
D49374	11	0	3	0	3	3	3	3	3	3	3	3	3	3	3
E10841	11	0	3	0	3	3	3	3	3	3	3	3	3	3	3
AF046866	11	0	3	0	3	3	3	3	3	3	3	3	3	3	3
E10839	11	0	3	0	3	3	3	3	3	3	3	3	3	3	3
X76918	11	0	3	0	3	3	3	3	3	3	3	3	3	3	3
D17763	11	0	3	0	3	3	3	3	3	3	3	3	3	3	3
D28917	11	0	3	0	3	3	3	3	3	3	3	3	3	3	3
D63821	11	0	3	0	3	3	3	3	3	3	3	3	3	3	3
NC_009826	11	0	5	0	5	5	5	5	5	5	5	5	5	5	5
Y13184	11	0	5	0	5	5	5	5	5	5	5	5	5	5	5
AF064490	11	0	5	0	5	5	5	5	5	5	5	5	5	5	5
D84265	11	0	6	0	6	6	6	6	6	6	6	6	6	6	6
D63822	11	0	6	0	6	6	6	6	6	6	6	6	6	6	6
DQ480523	11	0	6	0	6	6	6	6	6	6	6	6	6	6	6
AY878651	11	0	6	0	6	6	6	6	6	6	6	6	6	6	6
DQ480514	11	0	6	0	6	6	6	6	6	6	6	6	6	6	6
EU408326	11	0	6	0	6	6	6	6	6	6	6	6	6	6	6
DQ480524	11	0	6	0	6	6	6	6	6	6	6	6	6	6	6
Y12083	11	0	6	0	6	6	6	6	6	6	6	6	6	6	6
DQ480512	11	0	6	0	6	6	6	6	6	6	6	6	6	6	6
DQ480518	11	0	6	0	6	6	6	6	6	6	6	6	6	6	6
DQ480513	11	0	6	0	6	6	6	6	6	6	6	6	6	6	6
AY859526	11	0	6	0	6	6	6	6	6	6	6	6	6	6	6
D84263	11	0	6	0	6	6	6	6	6	6	6	6	6	6	6
AY878650	11	0	6	0	6	6	6	6	6	6	6	6	6	6	6
DQ480520	11	0	6	0	6	6	6	6	6	6	6	6	6	6	6
DQ480516	11	0	6	0	6	6	6	6	6	6	6	6	6	6	6
DQ480517	11	0	6	0	6	6	6	6	6	6	6	6	6	6	6
DQ480522	11	0	6	0	6	6	6	6	6	6	6	6	6	6	6
DQ480515	11	0	6	0	6	6	6	6	6	6	6	6	6	6	6
D84264	11	0	6	0	6	6	6	6	6	6	6	6	6	6	6
DQ278893	11	0	6	0	6	6	6	6	6	6	6	6	6	6	6
DQ278891	11	0	6	0	6	6	6	6	6	6	6	6	6	6	6
DQ480519	11	0	6	0	6	6	6	6	6	6	6	6	6	6	6
DQ314806	11	0	6	0	6	6	6	6	6	6	6	6	6	6	6
D84262	11	0	6	0	6	6	6	6	6	6	6	6	6	6	6
DQ480521	11	0	6	0	6	6	6	6	6	6	6	6	6	6	6
AJ851228	11	1	1	0	[1]	1	1	1	1	1	1	1	1	1	1
DQ437509	11	1	3	0	3	3	3	3	3	3	[3]	3	3	3	3
DQ314805	11	1	6	0	6	6	6	6	[6]	6	6	6	6	6	6
DQ835769	11	1	6	0	6	6	6	6	[6]	6	6	6	6	6	6
EF424625	11	1	6	0	6	6	6	6	[6]	6	6	6	6	6	6
DQ835768	11	1	6	0	6	6	6	6	6	6	[6]	6	6	6	6
EF424628	11	1	6	0	6	6	6	6	[6]	6	6	6	6	6	6
DQ835762	11	1	6	0	6	6	6	6	[6]	6	6	6	6	6	6
DQ835770	11	1	6	0	6	6	6	6	[6]	6	6	6	6	6	6
DQ835766	11	1	6	0	6	6	6	6	[6]	6	6	6	6	6	6
AM910652	11	2	1	0	1	1	1	1	[1]	1	[1]	1	1	1	1
EU408330	11	2	6	0	6	6	[6]	[6]	6	6	6	6	6	6	6
DQ835760	11	2	6	0	6	6	6	[6]	[6]	6	6	6	6	6	6
EF424627	11	2	6	0	6	6	6	[6]	[6]	6	6	6	6	6	6
EF632071	11	2	6	0	6	6	6	6	[6]	6	[6]	6	6	6	6
EF424626	11	2	6	0	6	6	6	[6]	[6]	6	6	6	6	6	6
DQ835765	11	2	6	0	6	6	6	6	[6]	[6]	6	6	6	6	6
AY878652	11	2	6	0	6	6	6	6	[6]	6	[6]	6	6	6	6
DQ835764	11	2	6	0	6	6	6	[6]	[6]	6	6	6	6	6	6
DQ278894	11	2	6	0	6	6	6	6	[6]	6	[6]	6	6	6	6
DQ835761	11	2	6	0	6	6	6	6	[6]	6	[6]	6	6	6	6
DQ278892	11	2	6	0	6	6	[6]	6	6	6	6	6	6	[6]	6
EF424629	11	2	6	0	6	6	6	6	[6]	6	[6]	6	6	6	6
EF632070	11	2	6	0	6	6	6	6	[6]	6	[6]	6	6	6	6
EU643836	11	2	6	0	6	6	6	6	[6]	6	[6]	6	6	6	6
EU408327	11	2	6	0	6	6	6	6	[6]	6	[6]	6	6	6	6
DQ835763	11	3	6	0	6	6	6	6	[6]	[6]	[6]	6	6	6	6
EU643834	11	3	6	0	6	6	6	[6]	[6]	6	[6]	6	6	6	6
EU158186	11	3	6	0	6	6	6	[6]	[4]	6	6	[6]	6	6	6
EU408332	11	3	6	0	6	6	[6]	[6]	6	[6]	6	6	6	6	6
EU408328	11	3	6	0	6	6	6	[6]	[4]	6	6	6	6	[6]	6
EF632069	11	3	6	0	6	6	6	[6]	[6]	6	[6]	6	6	6	6
EU798761	11	4	6	0	6	6	6	[6]	[4]	[6]	6	[6]	6	6	6
DQ835767	11	4	6	0	6	6	6	[6]	[6]	[6]	[6]	6	6	6	6
EU408331	11	4	6	0	6	6	[6]	[6]	6	[6]	[6]	6	6	6	6
EU408329	11	4	6	0	6	6	[6]	[6]	[6]	6	[6]	6	6	6	6
FJ435090	11	5	6	0	6	[6]	6	[6]	[6]	6	[6]	[6]	6	6	6
EU798760	11	5	6	0	6	[6]	6	[6]	[6]	6	[6]	[6]	6	6	6
Y11604	11	7	4	0	4	[4]	4	[4]	[4]	4	[4]	[4]	[4]	[4]	4
NC_009825	11	7	4	0	4	[4]	4	[4]	[4]	4	[4]	[4]	[4]	[4]	4
DQ418787	11	8	4	0	4	[4]	4	[4]	[4]	4	[4]	[4]	[4]	[4]	[4]
DQ988077	11	8	4	0	4	[4]	4	[4]	[4]	4	[4]	[4]	[4]	[4]	[4]
DQ418789	11	8	4	0	4	[4]	4	[4]	[4]	4	[4]	[4]	[4]	[4]	[4]
DQ988078	11	8	4	0	4	[4]	4	[4]	[4]	4	[4]	[4]	[4]	[4]	[4]
DQ988075	11	8	4	0	4	[4]	4	[4]	[4]	4	[4]	[4]	[4]	[4]	[4]
DQ418788	11	8	4	0	4	[4]	4	[4]	[4]	4	[4]	[4]	[4]	[4]	[4]
DQ516083	11	8	4	0	4	[4]	4	[4]	[4]	4	[4]	[4]	[4]	[4]	[4]
FJ462433	11	8	4	0	4	[4]	4	[4]	[5]	4	[4]	[4]	[4]	[4]	[4]
DQ418782	11	8	4	0	4	[4]	4	[4]	[4]	4	[4]	[4]	[4]	[4]	[4]
DQ988074	11	8	4	0	4	[4]	4	[4]	[4]	4	[4]	[4]	[4]	[4]	[4]
DQ418783	11	8	4	0	4	[4]	4	[4]	[4]	4	[4]	[4]	[4]	[4]	[4]
DQ418785	11	8	4	0	4	[4]	4	[4]	[4]	4	[4]	[4]	[4]	[4]	[4]
DQ516084	11	9	4	0	[4]	[4]	4	[4]	[4]	4	[4]	[4]	[4]	[4]	[4]
DQ418786	11	9	4	0	4	[4]	4	[4]	[4]	[4]	[4]	[4]	[4]	[4]	[4]
EF589161	11	9	4	0	[4]	[4]	4	[4]	[6]	4	[4]	[4]	[4]	[4]	[4]
FJ462432	11	9	4	0	4	[4]	4	[4]	[4]	[4]	[4]	[4]	[4]	[4]	[4]
FJ839870	11	9	4	0	4	[4]	4	[4]	[4]	[4]	[4]	[4]	[4]	[4]	[4]
FJ462434	11	9	4	0	4	[4]	4	[4]	[4]	[4]	[4]	[4]	[4]	[4]	[4]
EU392173	11	9	4	0	4	[4]	4	[4]	[5]	[4]	[4]	[4]	[4]	[4]	[4]
FJ462439	11	9	4	0	4	[4]	4	[4]	[6]	[4]	[4]	[4]	[4]	[4]	[4]
FJ025856	11	9	4	0	4	[4]	4	[4]	[4]	[4]	[4]	[4]	[4]	[4]	[4]
EU392171	11	9	4	0	4	[4]	4	[4]	[5]	[4]	[4]	[4]	[4]	[4]	[4]
DQ418784	11	9	4	0	4	[4]	[4]	[4]	[4]	4	[4]	[4]	[4]	[4]	[4]
EU392174	11	9	4	0	[4]	[4]	4	[4]	[6]	4	[4]	[4]	[4]	[4]	[4]
FJ462438	11	9	4	0	4	[4]	4	[4]	[6]	[4]	[4]	[4]	[4]	[4]	[4]
EU392172	11	9	4	0	4	[4]	4	[4]	[5]	[4]	[4]	[4]	[4]	[4]	[4]
DQ988076	11	9	4	0	4	[4]	4	[4]	[4]	[4]	[4]	[4]	[4]	[4]	[4]
FJ462437	11	9	4	0	4	[4]	4	[4]	[6]	[4]	[4]	[4]	[4]	[4]	[4]
FJ025855	11	9	4	0	4	[4]	4	[4]	[4]	[4]	[4]	[4]	[4]	[4]	[4]
FJ462435	11	9	4	0	4	[4]	4	[4]	[4]	[4]	[4]	[4]	[4]	[4]	[4]
FJ839869	11	10	4	0	[4]	[4]	4	[4]	[6]	[4]	[4]	[4]	[4]	[4]	[4]
FJ462441	11	10	4	0	[4]	[4]	4	[4]	[4]	[4]	[4]	[4]	[4]	[4]	[4]
FJ025854	11	10	4	0	4	[4]	[4]	[4]	[5]	[4]	[4]	[4]	[4]	[4]	[4]

## Sheet: unknown LANL
GB acc	segments	undecided	LANL	discordant	e1	e2	core	ns2	ns4a	arfp	p7	ns4b	ns5a	ns3	ns5b
HB455530	11	0	?	0	1	1	1	1	2	1	1	2	2	2	2
HB455528	11	0	?	0	1	1	1	1	2	1	1	2	2	2	2
HB455525	11	0	?	0	1	1	1	1	2	1	1	2	2	2	2
DJ055042	11	0	?	0	1	1	1	1	1	1	1	1	1	1	1
HB455535	11	0	?	0	1	1	1	1	2	1	1	2	2	2	2
HB455537	11	0	?	0	1	1	1	1	2	1	1	2	2	2	2
GN088768	11	0	?	0	1	1	1	1	1	1	1	1	1	1	1
HB455323	11	0	?	0	6	6	6	6	2	6	6	2	2	2	2
DM103109	11	0	?	0	1	1	1	1	1	1	1	1	1	1	1
HB455598	11	0	?	0	1	1	1	1	2	1	1	2	2	2	2
HB455519	11	0	?	0	1	1	1	1	2	1	1	2	2	2	2
HB455523	11	0	?	0	1	1	1	1	2	1	1	2	2	2	2
HB398076	11	0	?	0	1	1	1	1	1	1	1	1	1	1	1
HB455517	11	0	?	0	1	1	1	1	2	1	1	2	2	2	2
FB361095	11	0	?	0	1	1	1	1	1	1	1	1	1	1	1
DL479449	11	0	?	0	1	1	1	1	1	1	1	1	1	1	1
FJ230881	11	0	?	0	1	1	1	1	2	1	1	2	2	2	2
HB455533	11	0	?	0	1	1	1	1	2	1	1	2	2	2	2
HB455521	11	0	?	0	1	1	1	1	2	1	1	2	2	2	2
DJ068451	11	0	?	0	1	1	1	1	1	1	1	1	1	1	1
FB361093	11	0	?	0	1	1	1	1	1	1	1	1	1	1	1
HB455534	11	0	?	0	1	1	1	1	2	1	1	2	2	2	2
HB455600	11	0	?	0	1	1	1	1	2	1	1	2	2	2	2
FJ230882	11	0	?	0	2	2	2	2	2	2	2	2	2	2	2
GN061094	11	0	?	0	1	1	1	1	1	1	1	1	1	1	1
HB455532	11	0	?	0	1	1	1	1	2	1	1	2	2	2	2
HB455536	11	0	?	0	1	1	1	1	2	1	1	2	2	2	2
HB455526	11	0	?	0	1	1	1	1	2	1	1	2	2	2	2
GN088766	11	0	?	0	1	1	1	1	1	1	1	1	1	1	1
HB455539	11	0	?	0	1	1	1	1	2	1	1	2	2	2	2
DM103104	11	0	?	0	1	1	1	1	1	1	1	1	1	1	1
DJ055041	11	0	?	0	1	1	1	1	1	1	1	1	1	1	1
HB455527	11	0	?	0	1	1	1	1	2	1	1	2	2	2	2
DM000426	11	0	?	0	1	1	1	1	1	1	1	1	1	1	1
HB455327	11	0	?	0	6	6	6	6	2	6	6	2	2	2	2
GM864919	11	0	?	0	3	3	3	3	2	3	3	2	2	2	2
GM741321	11	0	?	0	1	1	1	1	1	1	1	1	1	1	1
HB455529	11	0	?	0	1	1	1	1	2	1	1	2	2	2	2
HB455524	11	0	?	0	1	1	1	1	2	1	1	2	2	2	2
GM663244	11	0	?	0	2	2	2	2	2	2	2	2	2	2	2
DM103159	11	0	?	0	1	1	1	1	1	1	1	1	1	1	1
FJ821465	11	0	?	0	2	2	2	2	1	2	2	1	1	1	1
FB361105	11	0	?	0	1	1	1	1	1	1	1	1	1	1	1
GN088776	11	0	?	0	2	2	2	2	2	2	2	2	2	2	2
HB455538	11	0	?	0	1	1	1	1	2	1	1	2	2	2	2
FB361094	11	0	?	0	1	1	1	1	1	1	1	1	1	1	1
FJ230883	11	0	?	0	6	6	6	6	2	6	6	2	2	2	2
HB455540	11	0	?	0	1	1	1	1	2	1	1	2	2	2	2
DM103160	11	0	?	0	1	1	1	1	1	1	1	1	1	1	1
HB455599	11	0	?	0	1	1	1	1	2	1	1	2	2	2	2
HB455597	11	0	?	0	1	1	1	1	2	1	1	2	2	2	2
DM103105	11	0	?	0	1	1	1	1	1	1	1	1	1	1	1
HB455325	11	0	?	0	6	6	6	6	2	6	6	2	2	2	2
HB455531	11	0	?	0	1	1	1	1	2	1	1	2	2	2	2
GM864903	11	1	?	0	3	3	3	3	2	3	[3]	2	2	2	2
GM864901	11	1	?	0	3	3	3	3	2	3	[3]	2	2	2	2
GM864907	11	1	?	0	3	3	3	3	2	3	[3]	2	2	2	2
GM864905	11	1	?	0	3	3	3	3	2	3	[3]	2	2	2	2
GM864917	11	1	?	0	3	3	3	3	2	3	[3]	2	2	2	2
GM864915	11	1	?	0	3	3	3	3	2	3	[3]	2	2	2	2
FJ393024	11	1	?	0	5	[5]	5	5	2	5	5	2	2	2	2
GM889517	11	1	?	0	5	[5]	5	5	2	5	5	2	2	2	2
GM864909	11	1	?	0	3	3	3	3	2	3	[3]	2	2	2	2
GM889518	11	1	?	0	5	[5]	5	5	2	5	5	2	2	2	2
GM864913	11	1	?	0	3	3	3	3	2	3	[3]	2	2	2	2
GM889463	11	1	?	0	5	[5]	5	5	2	5	5	2	2	2	2
GM864911	11	1	?	0	3	3	3	3	2	3	[3]	2	2	2	2
GM864899	11	1	?	0	3	3	3	3	2	3	[3]	2	2	2	2
GM889516	11	1	?	0	5	[5]	5	5	2	5	5	2	2	2	2
HB455592	11	2	?	0	3	[3]	3	3	2	3	[3]	2	2	2	2
HB455603	11	2	?	0	3	[3]	3	3	2	3	[3]	2	2	2	2
HB455591	11	2	?	0	3	[3]	3	3	2	3	[3]	2	2	2	2
HB455602	11	2	?	0	3	[3]	3	3	2	3	[3]	2	2	2	2
HB455604	11	2	?	0	3	[3]	3	3	2	3	[3]	2	2	2	2
GM864807	11	2	?	0	4	[4]	4	2	2	4	[4]	2	2	2	2
HB455593	11	2	?	0	3	[3]	3	3	2	3	[3]	2	2	2	2
HB455601	11	2	?	0	3	[3]	3	3	2	3	[3]	2	2	2	2
GM864803	11	3	?	0	4	[4]	4	[4]	2	4	[4]	2	2	2	2
GM864811	11	3	?	0	4	[4]	4	[4]	2	4	[4]	2	2	2	2
GM864817	11	3	?	0	4	[4]	4	[4]	2	4	[4]	2	2	2	2
GM864815	11	3	?	0	4	[4]	4	[4]	2	4	[4]	2	2	2	2
GM864814	11	3	?	0	4	[4]	4	[4]	2	4	[4]	2	2	2	2
GM864804	11	3	?	0	4	[4]	4	[4]	2	4	[4]	2	2	2	2
GM864812	11	3	?	0	4	[4]	4	[4]	2	4	[4]	2	2	2	2
GM864819	11	3	?	0	4	[4]	4	[4]	2	4	[4]	2	2	2	2
GM864818	11	3	?	0	4	[4]	4	[4]	2	4	[4]	2	2	2	2
GM864816	11	3	?	0	4	[4]	4	[4]	2	4	[4]	2	2	2	2
GM864809	11	3	?	0	4	[4]	4	[4]	2	4	[4]	2	2	2	2
GM864813	11	3	?	0	4	[4]	4	[4]	2	4	[4]	2	2	2	2
GM864810	11	3	?	0	4	[4]	4	[4]	2	4	[4]	2	2	2	2
FJ230884	11	5	?	0	[3]	2	[2]	[2]	2	[2]	[3]	2	2	2	2
FB361099	6	0	?	0	1	1	1	1	1	1
FB361098	5	0	?	0	1	1	1	1	1
FB361100	5	0	?	0	1	1	1	1	1
FB361106	5	0	?	0	1	1	1	1	1
FB361103	5	0	?	0	1	1	1	1	1
FB361101	5	0	?	0	1	1	1	1	1
FB361107	5	0	?	0	1	1	1	1	1
FB361097	5	0	?	0	1	1	1	1	1
FB361102	5	0	?	0	1	1	1	1	1
FB361108	5	0	?	0	1	1	1	1	1
AB119282	5	0	?	5	1	1	1	1	1
