# Supplementary material for: A classification approach for genotyping viral sequences based on multidimensional scaling and linear discriminant analysis
Source: BMC Bioinformatics. 2010 Aug 21;11:434. doi: 10.1186/1471-2105-11-434 (PMC2936400; doi:10.1186/1471-2105-11-434)
Supplement: Additional file 5 — Comparison with other methods for HIV-1 genome sequences. The following spreadsheets are available: ■ Hiv1.summary: summary page to navigate to other sheets. ■ Discordant: the sequences discordant between LANL and MuLDAS. ■ noDiscordant: the sequences concordant between LANL and MuLDAS. ■ pivot noDiscord: confusion tables between methods for those sequences in the noDiscord sheet. ■ pivot Discord: confusion tables between methods for those sequences in the Discord sheet. [file 1471-2105-11-434-S5.XLS]

## Sheet: hiv1.summary
10105	genotyped gene segments				In 'Discordant' sheet, the sequences whose recombination pattern could not be guessed were shaded yellow
1165	GenBank sequence entries				In 'Discordant' and 'noDiscordant' sheets, the segments whose genotypes were undecided are in [ ]
34	non-M group sequences
genes		5tat	vpr	env	nef	gag	vpu	ltr	vif	pol
# of sequences		1114	1132	1112	1151	1118	1134	1118	1110	1111
gene segments	undecided segments	total sequences	LANL genotype		No discordant	discordant segments
			unknown	known		1	2	3	4	5	6	7	8	9	subtotal	missed
9	0	848	3	845	829	3	2	0	0	1	0	0	0	10	16	8
9	1	88	4	84	56	4	1	0	1	0	0	1	21		28	3
9	2	55	1	54	18	5	1	0	1	0	1	28			36	14
9	3	35	0	35	13	2	0	0	0	0	20				22	10
9	4	25	2	23	3	3	0	0	0	17					20	2
9	5	11	1	10	2	1	0	0	7						8	2
9	6	11	2	9	2	0	0	7							7	1
9	7	9	2	7	1	1	5								6	1
9	8	5	0	5	2	3									3	2
9	9	3	0	3	3										0
8	0	3	0	3	3										0
8	5	1	0	1	1										0
8	7	4	4												0
7	0	2	0	2	2										0
7	4	1	0	1	0	0	0	1							1	1
7	6	2	2												0
6	4	1	0	1	0	1									1	1
5	4	2	2												0
4	1	1	0	1	1										0
4	2	1	0	1	1										0
4	4	4	4												0
3	3	8	8												0
2	2	2	2												0
1	0	1	0	1	1										0
1	1	8	8												0
	Sum	1131	45	1086	938	23	9	8	9	18	21	29	21	10	148	45

## Sheet: Discordant
GB acc	segments	undecided	LANL	discordant	5tat	vpr	env	nef	gag	ltr	vpu	vif	pol	NCBI	REGA	All 3 agree
AY727527	9	0	31_BC	9	C	C	C	C	C	C	C	C	C	C	HIV-1 Subtype C
AF411965	9	0	AC	9	A	A	A	C	C	C	C	C	C	C/A1	Check the bootscan
EU220698	9	0	AC	9	C	C	A	C	A	C	A	C	C	C/A1	Check the bootscan
AF539406	9	0	AC	9	A	A	C	A	A	A	C	A	A	A1/C	Check the bootscan
GQ365651	9	0	BC	9	C	C	C	C	C	C	C	C	C	C/B	HIV-1 Subtype C
GQ365652	9	0	BC	9	C	C	C	C	C	C	C	C	C	C	HIV-1 Subtype C
DQ358807	9	0	BF	9	B	B	B	B	B	B	B	B	B	B	Check the bootscan
AB253430	9	0	BF	9	B	B	B	B	12_BF	B	B	B	B	B/12_BF	Check the bootscan
AB253431	9	0	BF	9	B	B	B	B	12_BF	B	B	B	B	B/12_BF	Check the bootscan
AB097872	9	0	01A	9	01_AE	01_AE	01_AE	01_AE	01_AE	A	01_AE	01_AE	01_AE	01_AE/15_01B	HIV-1 CRF 01_AE
AF408630	9	0	12_BF	5	12_BF	F	12_BF	F	12_BF	F	B	F	12_BF	12_BF	HIV-1 CRF 12_BF
AF385934	9	0	12_BF	2	12_BF	F	12_BF	12_BF	12_BF	12_BF	B	12_BF	12_BF	12_BF	HIV-1 CRF 12_BF
DQ083238	9	0	A	2	A	A	A	A	C	A	A	A	C	A1/C	Check the bootscan
AM000053	9	0	A	1	A	01_AE	A	A	A	A	A	A	A	A1/02_AG	HIV-1 Subtype A (A1)
DQ007901	9	0	B	1	B	B	15_01B	B	B	B	B	B	B	B/15_01B	HIV-1 Subtype B
AY173957	9	0	F	1	F	F	F	F	F	12_BF	F	F	F	12_BF/F1	HIV-1 Subtype F (F1)
DQ366659	9	1	33_01B	8	01_AE	01_AE	01_AE	01_AE	01_AE	01_AE	01_AE	01_AE	[01_AE]	01_AE/15_01B	HIV-1 CRF 01_AE
DQ366660	9	1	33_01B	8	01_AE	01_AE	01_AE	01_AE	01_AE	01_AE	01_AE	01_AE	[01_AE]	01_AE/15_01B	Check the bootscan
EU735535	9	1	39_BF	8	B	B	F	12_BF	B	[B]	F	B	B	B/12_BF/F1	Check the bootscan
EU170145	9	1	42_BF	8	B	B	12_BF	B	[F]	B	B	B	B	B/12_BF/F1	Check the bootscan
EU170147	9	1	42_BF	8	B	B	12_BF	B	[F]	B	B	B	B	B/12_BF/F1	Check the bootscan
EU170155	9	1	42_BF	8	B	B	12_BF	B	[F]	B	B	B	B	B/12_BF	Check the bootscan
EU170136	9	1	42_BF	8	B	B	12_BF	B	[F]	B	B	B	B	B/12_BF/F1	Check the bootscan
EU170153	9	1	42_BF	8	B	B	12_BF	B	[F]	B	B	B	B	B/12_BF	Check the bootscan
AF539404	9	1	AC	8	[C]	A	C	C	A	C	C	A	A	A1/C	Check the bootscan
AY322191	9	1	AC	8	A	A	A	A	A	A	[01_AE]	A	A	A1	Check the bootscan
AF442568	9	1	AD	8	D	A	A	D	D	D	D	A	[D]	D/A1/10_CD	Check the bootscan
GQ365650	9	1	BC	8	C	C	[B]	C	C	C	C	C	C	C/B	Check the bootscan
GQ365649	9	1	BC	8	C	C	C	C	[B]	C	C	C	C	C/B	HIV-1 Subtype C
AF408632	9	1	BF	8	B	12_BF	12_BF	F	12_BF	[F]	B	F	B	12_BF/B	Check the bootscan
AY771589	9	1	BF	8	B	B	B	B	[K]	B	B	12_BF	12_BF	B/12_BF	Check the bootscan
AY074891	9	1	CD	8	C	C	[D]	C	C	C	C	C	C	C/D/08_BC/10_CD	Check the bootscan
AY445524	9	1	CD	8	D	D	D	[C]	D	C	D	D	D	D/10_CD	Check the bootscan
AY167123	9	1	01B	8	B	B	B	B	B	B	B	B	[01_AE]	B/01_AE	Check the bootscan
EF192591	9	1	01B	8	01_AE	01_AE	B	B	01_AE	B	01_AE	01_AE	[01_AE]	01_AE/B/15_01B	Check the bootscan
EU031914	9	1	01B	8	01_AE	01_AE	[01_AE]	01_AE	01_AE	01_AE	01_AE	01_AE	01_AE	01_AE/15_01B	Check the bootscan
EF192592	9	1	01B	8	01_AE	01_AE	B	B	01_AE	B	01_AE	01_AE	[01_AE]	01_AE/B/15_01B	Check the bootscan
AF530576	9	1	15_01B	7	01_AE	01_AE	15_01B	[01_AE]	01_AE	01_AE	01_AE	01_AE	01_AE	15_01B	Check the bootscan
AF408629	9	1	12_BF	4	12_BF	12_BF	12_BF	F	F	F	B	[F]	12_BF	12_BF	HIV-1 CRF 12_BF
AF289549	9	1	10_CD	2	C	10_CD	10_CD	10_CD	[D]	10_CD	C	10_CD	10_CD	10_CD	#N/A
AY271690	9	1	02_AG	1	01_AE	02_AG	02_AG	02_AG	02_AG	02_AG	02_AG	02_AG	[J]	02_AG	HIV-1 CRF 02_AG
AJ245481	9	1	06_cpx	1	06_cpx	06_cpx	06_cpx	06_cpx	06_cpx	[K]	G	06_cpx	06_cpx	06_CPX	HIV-1 CRF 06_CPX
AF492624	9	1	11_cpx	1	11_cpx	11_cpx	11_cpx	11_cpx	11_cpx	[01_AE]	B	11_cpx	11_cpx	11_CPX	HIV-1 CRF 11_CPX
AF385936	9	1	12_BF	1	12_BF	[F]	12_BF	12_BF	12_BF	12_BF	B	12_BF	12_BF	12_BF	HIV-1 CRF 12_BF
FM877777	9	2	26_AU	7	A	A	A	A	[H]	A	B	A	[H]	A1/A2	Check the bootscan
DQ366662	9	2	33_01B	7	01_AE	01_AE	01_AE	01_AE	01_AE	01_AE	[01_AE]	01_AE	[01_AE]	01_AE/15_01B	HIV-1 CRF 01_AE
GQ277610	9	2	33_01B	7	01_AE	01_AE	01_AE	01_AE	01_AE	01_AE	[01_AE]	01_AE	[01_AE]	01_AE/15_01B	HIV-1 CRF 01_AE
EU170150	9	2	42_BF	7	B	B	12_BF	B	[F]	B	B	B	[B]	B/12_BF/F1	Check the bootscan
EU170142	9	2	42_BF	7	B	B	12_BF	B	[F]	B	B	B	[B]	B/12_BF	Check the bootscan
EU170151	9	2	42_BF	7	B	B	12_BF	B	[F]	B	B	B	[B]	B/12_BF/F1	Check the bootscan
EU170139	9	2	42_BF	7	B	B	12_BF	B	[F]	B	B	B	[B]	B/12_BF/F1	Check the bootscan
EU170144	9	2	42_BF	7	B	B	12_BF	B	[F]	B	B	B	[B]	B/12_BF/F1	Check the bootscan
DQ093606	9	2	AC	7	C	C	[A]	C	C	C	[A]	C	C	C/08_BC	Check the bootscan
EU110089	9	2	ACD	7	C	C	C	D	[H]	D	C	C	[D]	C/D/10_CD/A2	Check the bootscan
AB097873	9	2	BC	7	B	B	[B]	[C]	B	C	B	B	B	B/15_01B/07_BC	HIV-1 Subtype B
EU000511	9	2	BC	7	C	C	[B]	C	C	C	C	C	[C]	08_BC/C/15_01B/07_BC	Check the bootscan
AY455780	9	2	BF	7	B	B	[F]	B	12_BF	B	B	B	[F]	12_BF/B/F1	Check the bootscan
AF332867	9	2	BF	7	12_BF	F	12_BF	[F]	12_BF	[F]	B	F	12_BF	12_BF	HIV-1 CRF 12_BF
AY322187	9	2	CD	7	D	D	[D]	[C]	D	C	D	D	D	D/10_CD	Check the bootscan
AB286850	9	2	CU	7	C	C	C	C	[H]	[K]	C	C	C	08_BC/C	Check the bootscan
AB286849	9	2	CU	7	C	C	C	C	[H]	[K]	C	C	C	C/08_BC	Check the bootscan
EF495062	9	2	01B	7	01_AE	01_AE	[01_AE]	01_AE	01_AE	01_AE	01_AE	01_AE	[01_AE]	01_AE/15_01B	Check the bootscan
AB097867	9	2	01B	7	01_AE	[01_AE]	[B]	01_AE	01_AE	01_AE	01_AE	01_AE	01_AE	15_01B/01_AE	Check the bootscan
AB097865	9	2	01B	7	[B]	B	[01_AE]	B	B	B	B	B	B	B/07_BC/01_AE	Check the bootscan
AB097868	9	2	01BC	7	[A]	C	01_AE	C	[C]	C	01_AE	C	C	07_BC/01_AE/08_BC	Check the bootscan
AB052867	9	2	02A	7	01_AE	[A]	02_AG	A	02_AG	A	02_AG	02_AG	[J]	02_AG/A1	Check the bootscan
DQ926899	9	2	02B	7	01_AE	02_AG	[A]	F	02_AG	[G]	02_AG	02_AG	B	02_AG/B	Check the bootscan
AB480046	9	2	02D	7	A	02_AG	A	02_AG	[J]	02_AG	02_AG	A	[A]	02_AG/A1	Check the bootscan
AB480045	9	2	02D	7	A	02_AG	A	02_AG	[J]	02_AG	02_AG	A	[A]	02_AG/A1	Check the bootscan
AB480044	9	2	02D	7	A	02_AG	A	02_AG	[J]	02_AG	02_AG	A	[A]	02_AG/A1	Check the bootscan
AB480047	9	2	02G	7	G	G	G	G	02_AG	[G]	02_AG	02_AG	[J]	G/02_AG	Check the bootscan
AB480048	9	2	02G	7	G	G	G	G	02_AG	[G]	02_AG	02_AG	[J]	G/02_AG	Check the bootscan
AF286229	9	2	08_BC	6	C	C	[C]	[C]	08_BC	C	C	C	C	08_BC	#N/A
AY882421	9	2	14_BG	4	G	G	14_BG	G	G	[G]	14_BG	14_BG	[G]	14_BG	HIV-1 CRF 14_BG
AF385935	9	2	12_BF	2	12_BF	[F]	12_BF	12_BF	[F]	12_BF	B	F	12_BF	12_BF	HIV-1 CRF 12_BF
AF107770	9	2	02_AG	1	01_AE	02_AG	02_AG	[F]	02_AG	02_AG	02_AG	02_AG	[J]	02_AG	#N/A
AF193253	9	2	05_DF	1	[D]	05_DF	05_DF	[F]	05_DF	05_DF	F	05_DF	05_DF	05_DF	#N/A
AF193275	9	2	A	1	01_AE	A	A	[A]	A	A	[A]	A	A	03_AB/A1/02_AG	HIV-1 Subtype A (A1)
AB485659	9	2	F	1	[F]	12_BF	F	[F]	F	F	F	F	F	F1/12_BF/05_DF	HIV-1 Subtype F (F1)
AB485658	9	2	F	1	[F]	12_BF	F	[F]	F	F	F	F	F	F1/12_BF/05_DF	HIV-1 Subtype F (F1)
AF414006	9	3	03_AB	6	[B]	B	B	[A]	A	A	B	B	[B]	03_AB	HIV-1 CRF 03_AB
AY586544	9	3	20_BG	6	G	[01_AE]	G	G	[G]	G	G	G	[G]	G/14_BG/06_CPX	Check the bootscan
AY900574	9	3	24_BG	6	G	G	G	G	[G]	G	G	[G]	[J]	G/14_BG/06_CPX	Check the bootscan
DQ366661	9	3	33_01B	6	01_AE	01_AE	01_AE	[01_AE]	[01_AE]	01_AE	01_AE	01_AE	[01_AE]	01_AE/15_01B	HIV-1 CRF 01_AE
EU735539	9	3	40_BF	6	B	B	[K]	12_BF	12_BF	[B]	B	B	[F]	B/12_BF/F1	Check the bootscan
EU735537	9	3	40_BF	6	B	B	[K]	B	[F]	B	B	B	[F]	12_BF/B/F1	Check the bootscan
EU735540	9	3	40_BF	6	B	B	[F]	12_BF	12_BF	[H]	B	B	[F]	B/12_BF/F1	Check the bootscan
EU170143	9	3	42_BF	6	B	B	12_BF	B	[F]	[B]	B	B	[B]	B/12_BF/F1	Check the bootscan
EU697909	9	3	43_02G	6	02_AG	02_AG	G	[G]	G	[G]	G	02_AG	[G]	G/02_AG	Check the bootscan
EU697905	9	3	43_02G	6	02_AG	02_AG	G	G	G	[G]	[G]	02_AG	[G]	G/02_AG	Check the bootscan
EU697907	9	3	43_02G	6	02_AG	[A]	G	G	G	[G]	G	02_AG	[G]	G/02_AG	Check the bootscan
AB097869	9	3	BC	6	[B]	[B]	[H]	B	B	B	B	C	B	B/07_BC/08_BC	Check the bootscan
AY455783	9	3	BF	6	F	F	F	F	[F]	[F]	F	F	[F]	F1/12_BF	HIV-1 Subtype F (F1)
DQ358803	9	3	BF	6	B	B	B	[F]	12_BF	[B]	B	[K]	F	12_BF/B/F1	Check the bootscan
AY455782	9	3	BF	6	F	[K]	F	F	[F]	[H]	F	F	F	12_BF/F1	HIV-1 Subtype F (F1)
DQ366666	9	3	01B	6	01_AE	01_AE	01_AE	[01_AE]	01_AE	01_AE	[01_AE]	01_AE	[01_AE]	01_AE/15_01B	Check the bootscan
AJ866558	9	3	0206	6	A	02_AG	02_AG	[H]	A	02_AG	[G]	02_AG	[J]	02_AG/09_CPX	Check the bootscan
AJ866555	9	3	0206	6	09_cpx	[F]	02_AG	02_AG	A	[G]	G	02_AG	[A]	02_AG/09_CPX	Check the bootscan
FM877778	9	3	26C	6	A	A	A	[A]	[H]	A	A	A	[H]	A1	Check the bootscan
FM877783	9	3	26C	6	A	A	[H]	A	[H]	A	C	[G]	A	A1/A2	Check the bootscan
AB286857	9	3	02_AG	1	[01_AE]	02_AG	02_AG	F	02_AG	02_AG	[G]	02_AG	[J]	02_AG	HIV-1 CRF 02_AG
AB286858	9	3	02_AG	1	[01_AE]	02_AG	02_AG	F	02_AG	02_AG	[G]	02_AG	[J]	02_AG	HIV-1 CRF 02_AG
EF368372	9	4	07_BC	5	[B]	C	[C]	[C]	[C]	C	B	C	C	07_BC	HIV-1 CRF 07_BC
AY588971	9	4	19_cpx	5	[K]	[F]	A	D	D	[D]	G	[G]	D	19_CPX	Check the bootscan
FM877782	9	4	26_AU	5	A	[F]	A	[J]	[H]	[H]	A	A	A	A1/A2/11_CPX	Check the bootscan
EU697904	9	4	43_02G	5	02_AG	02_AG	G	G	G	[G]	[G]	[A]	[G]	G/02_AG	Check the bootscan
FN392877	9	4	45_cpx	5	A	A	A	[F]	A	[H]	[B]	A	[K]	A1/09_CPX/06_CPX/11_CPX/02_AG	Check the bootscan
FN392874	9	4	45_cpx	5	[01_AE]	[A]	A	B	A	[H]	B	A	[K]	A1/09_CPX	Check the bootscan
FN392876	9	4	45_cpx	5	01_AE	A	A	[F]	A	[H]	[F]	A	[K]	A1/09_CPX	Check the bootscan
EU000513	9	4	BC	5	C	C	[B]	[C]	C	[C]	B	C	[C]	C/08_BC/07_BC/15_01B	Check the bootscan
EU000514	9	4	BC	5	C	C	[B]	[C]	C	[C]	B	C	[C]	C/08_BC/15_01B/07_BC	Check the bootscan
EU000512	9	4	BC	5	C	[C]	[B]	[C]	C	[C]	B	C	C	08_BC/C/07_BC/15_01B	Check the bootscan
DQ358812	9	4	BF	5	F	[F]	F	B	12_BF	B	[D]	[F]	[F]	F1/12_BF/B	Check the bootscan
DQ358804	9	4	BF	5	[F]	[F]	F	B	12_BF	B	F	[F]	[F]	F1/12_BF/B	Check the bootscan
AY586546	9	4	BG	5	G	[01_AE]	G	G	[G]	G	G	[B]	[J]	G/14_BG	Check the bootscan
AB286853	9	4	0206	5	[K]	02_AG	06_cpx	B	02_AG	02_AG	[G]	[J]	[J]	02_AG/06_CPX	Check the bootscan
AB286854	9	4	0206	5	[K]	02_AG	06_cpx	B	02_AG	02_AG	[G]	[J]	[J]	02_AG/06_CPX	Check the bootscan
AB231897	9	4	02D	5	[A]	02_AG	[A]	B	[A]	02_AG	G	02_AG	[A]	02_AG	Check the bootscan
AJ866557	9	4	02GK	5	02_AG	02_AG	[A]	02_AG	A	[G]	[G]	02_AG	[J]	02_AG/06_CPX	Check the bootscan
AB485661	9	4	06_cpx	1	06_cpx	06_cpx	[G]	J	06_cpx	[J]	[G]	[H]	06_cpx	06_CPX	HIV-1 CRF 06_CPX
AB485660	9	4	06_cpx	1	06_cpx	06_cpx	[G]	J	06_cpx	[J]	[G]	[H]	06_cpx	06_CPX	HIV-1 CRF 06_CPX
AJ866553	9	4	09_cpx	1	09_cpx	09_cpx	[H]	C	09_cpx	[H]	09_cpx	[K]	[J]	09_CPX	Check the bootscan
AY900576	9	5	24_BG	4	[01_AE]	[01_AE]	G	G	[G]	G	G	[G]	[J]	G/14_BG	Check the bootscan
FM877780	9	5	26_AU	4	A	A	A	[A]	[H]	[H]	[A]	[G]	A	A2/A1	Check the bootscan
EU735538	9	5	40_BF	4	B	B	[K]	[B]	[F]	[H]	B	B	[F]	B/12_BF/F1	Check the bootscan
X04415	9	5	ADK	4	D	D	[D]	[A]	[A]	[H]	D	A	[K]	D	Check the bootscan
A07116	9	5	ADK	4	D	D	[D]	[A]	[A]	[H]	D	A	[K]	D	Check the bootscan
AJ508597	9	5	0206	4	02_AG	[F]	[G]	[G]	02_AG	[G]	06_cpx	02_AG	[J]	02_AG/06_CPX	Check the bootscan
FM877779	9	5	26C	4	A	12_BF	A	C	[H]	[C]	[B]	[A]	[H]	01_AE	Check the bootscan
AY093605	9	5	09_cpx	1	[A]	[F]	[A]	F	09_cpx	[H]	09_cpx	[K]	09_cpx	09_CPX	Check the bootscan
FM877781	9	6	26_AU	3	A	A	A	[K]	[H]	[K]	[H]	[G]	[H]	A1/11_CPX/A2/02_AG	Check the bootscan
AF411964	9	6	ACDGKU	3	[A]	D	[H]	C	[D]	C	[G]	[K]	[J]	D/C	Check the bootscan
AJ237565	9	6	ADHK	3	[D]	[A]	[H]	[F]	A	H	[H]	A	[K]	H/11_CPX/09_CPX	Check the bootscan
AY352654	9	6	GKU	3	[K]	A	[H]	G	A	[K]	[B]	[J]	[J]	11_CPX/06_CPX	Check the bootscan
AJ508595	9	6	0206	3	[K]	[F]	[G]	06_cpx	02_AG	[J]	[G]	02_AG	[J]	06_CPX/02_AG	Check the bootscan
AJ508596	9	6	0206	3	[K]	[J]	[G]	06_cpx	02_AG	[J]	06_cpx	[H]	[J]	06_CPX/02_AG	Check the bootscan
AJ866556	9	6	0206	3	[01_AE]	[F]	[A]	[F]	A	H	[G]	02_AG	[J]	09_CPX/02_AG	Check the bootscan
EU693240	9	7	25_cpx	2	A	[F]	[G]	[J]	[G]	[G]	G	[H]	[J]	G	Check the bootscan
AB485665	9	7	AGKU	2	[K]	[A]	[J]	G	A	[K]	[B]	[H]	[J]	11_CPX/18_CPX/G	Check the bootscan
AB485664	9	7	AGKU	2	[K]	[A]	[J]	G	A	[K]	[B]	[H]	[J]	11_CPX/G	Check the bootscan
AY352655	9	7	GKU	2	11_cpx	[A]	[H]	[G]	A	[K]	[F]	[J]	[J]	04_CPX/G	Check the bootscan
AY535660	9	7	06A	2	[K]	[F]	[G]	[J]	A	[J]	[G]	06_cpx	[J]	06_CPX	HIV-1 CRF 06_CPX
DQ845386	9	7	13_cpx	1	D	[J]	[A]	13_cpx	[G]	[01_AE]	[H]	[J]	[G]	13_CPX	HIV-1 CRF 13_CPX
EU697908	9	8	25_cpx	1	A	[F]	[G]	[J]	[G]	[G]	[G]	[K]	[J]	G/11_CPX	Check the bootscan
AF192135	9	8	AGJ	1	[K]	[K]	[J]	[C]	A	[J]	[J]	[H]	[K]	J/06_CPX	#N/A
AJ866554	9	8	0206	1	[K]	[F]	[A]	[F]	[A]	[H]	09_cpx	[J]	[J]	09_CPX/02_AG	Check the bootscan
AJ239083	7	4	02O	3	[D]	02_AG	02_AG	[B]	02_AG	[G]	[J]			02_AG/O	Check the bootscan
DQ926898	6	4	06_cpx	1	[K]	06_cpx	[G]	02_AG	[J]	[G]				06_CPX	Check the bootscan

## Sheet: noDiscordant
GB acc	segments	undecided	LANL	discordant	5tat	vpr	env	nef	gag	ltr	vpu	vif	pol	NCBI	REGA
EU110085	9	0	A	0	A	A	A	A	A	A	A	A	A	A1	HIV-1 Subtype A (A1)
M62320	9	0	A	0	A	A	A	A	A	A	A	A	A	A1/02_AG/01_AE/11_CPX	HIV-1 Subtype A (A1)
AB098333	9	0	A	0	A	A	A	A	A	A	A	A	A	A1	HIV-1 Subtype A (A1)
AM000055	9	0	A	0	A	A	A	A	A	A	A	A	A	A1/02_AG	Check the bootscan
AB098330	9	0	A	0	A	A	A	A	A	A	A	A	A	A1/02_AG	HIV-1 Subtype A (A1)
AB287379	9	0	A	0	A	A	A	A	A	A	A	A	A	A1/02_AG	HIV-1 Subtype A (A1)
EU861977	9	0	A	0	A	A	A	A	A	A	A	A	A	03_AB/A1/01_AE/02_AG	HIV-1 Subtype A (A1)
AB287376	9	0	A	0	A	A	A	A	A	A	A	A	A	A1/11_CPX	HIV-1 Subtype A (A1)
AB253421	9	0	A	0	A	A	A	A	A	A	A	A	A	A1	HIV-1 Subtype A (A1)
AB253428	9	0	A	0	A	A	A	A	A	A	A	A	A	A1	HIV-1 Subtype A (A1)
AY322193	9	0	A	0	A	A	A	A	A	A	A	A	A	A1	HIV-1 Subtype A (A1)
AF004885	9	0	A	0	A	A	A	A	A	A	A	A	A	A1	#N/A
AB098332	9	0	A	0	A	A	A	A	A	A	A	A	A	A1	HIV-1 Subtype A (A1)
AY322185	9	0	A	0	A	A	A	A	A	A	A	A	A	A1	HIV-1 Subtype A (A1)
FJ864679	9	0	A	0	A	A	A	A	A	A	A	A	A	03_AB/A1/02_AG	HIV-1 Subtype A (A1)
AY322190	9	0	A	0	A	A	A	A	A	A	A	A	A	A1	HIV-1 Subtype A (A1)
AF361873	9	0	A	0	A	A	A	A	A	A	A	A	A	A1/02_AG	#N/A
AB253422	9	0	A	0	A	A	A	A	A	A	A	A	A	A1	HIV-1 Subtype A (A1)
AB287378	9	0	A	0	A	A	A	A	A	A	A	A	A	A1/02_AG	HIV-1 Subtype A (A1)
AF107771	9	0	A	0	A	A	A	A	A	A	A	A	A	A1	#N/A
AB098331	9	0	A	0	A	A	A	A	A	A	A	A	A	A1/02_AG	HIV-1 Subtype A (A1)
AM000054	9	0	A	0	A	A	A	A	A	A	A	A	A	A1/02_AG	HIV-1 Subtype A (A1)
AB253429	9	0	A	0	A	A	A	A	A	A	A	A	A	A1	HIV-1 Subtype A (A1)
AB287377	9	0	A	0	A	A	A	A	A	A	A	A	A	A1/11_CPX	HIV-1 Subtype A (A1)
AB485632	9	0	A	0	A	A	A	A	A	A	A	A	A	A1	HIV-1 Subtype A (A1)
AY835769	9	0	B	0	B	B	B	B	B	B	B	B	B	B	HIV-1 Subtype B
U69590	9	0	B	0	B	B	B	B	B	B	B	B	B	B	#N/A
AY835778	9	0	B	0	B	B	B	B	B	B	B	B	B	B	HIV-1 Subtype B
FB707281	9	0	B	0	B	B	B	B	B	B	B	B	B	B	HIV-1 Subtype B
L31963	9	0	B	0	B	B	B	B	B	B	B	B	B	B	#N/A
FJ496174	9	0	B	0	B	B	B	B	B	B	B	B	B	B	HIV-1 Subtype B
AY970947	9	0	B	0	B	B	B	B	B	B	B	B	B	B/03_AB	HIV-1 Subtype B
FJ496178	9	0	B	0	B	B	B	B	B	B	B	B	B	B	HIV-1 Subtype B
EF363125	9	0	B	0	B	B	B	B	B	B	B	B	B	B/12_BF	HIV-1 Subtype B
EF175211	9	0	B	0	B	B	B	B	B	B	B	B	B	B/03_AB	HIV-1 Subtype B
AY423383	9	0	B	0	B	B	B	B	B	B	B	B	B	B	HIV-1 Subtype B
D86068	9	0	B	0	B	B	B	B	B	B	B	B	B	B	#N/A
AY586542	9	0	B	0	B	B	B	B	B	B	B	B	B	B/03_AB	HIV-1 Subtype B
AY835756	9	0	B	0	B	B	B	B	B	B	B	B	B	B	HIV-1 Subtype B
AF069140	9	0	B	0	B	B	B	B	B	B	B	B	B	B/03_AB	#N/A
AB287370	9	0	B	0	B	B	B	B	B	B	B	B	B	B	HIV-1 Subtype B
AF256210	9	0	B	0	B	B	B	B	B	B	B	B	B	B	#N/A
AF256204	9	0	B	0	B	B	B	B	B	B	B	B	B	B	#N/A
DQ396398	9	0	B	0	B	B	B	B	B	B	B	B	B	B	HIV-1 Subtype B
AB480692	9	0	B	0	B	B	B	B	B	B	B	B	B	B	HIV-1 Subtype B
AY835780	9	0	B	0	B	B	B	B	B	B	B	B	B	B	HIV-1 Subtype B
AY835751	9	0	B	0	B	B	B	B	B	B	B	B	B	B	HIV-1 Subtype B
DQ853458	9	0	B	0	B	B	B	B	B	B	B	B	B	B	HIV-1 Subtype B
DL260745	9	0	B	0	B	B	B	B	B	B	B	B	B	B	HIV-1 Subtype B
FJ496145	9	0	B	0	B	B	B	B	B	B	B	B	B	B/03_AB	HIV-1 Subtype B
AB221005	9	0	B	0	B	B	B	B	B	B	B	B	B	B	HIV-1 Subtype B
AY423386	9	0	B	0	B	B	B	B	B	B	B	B	B	B	HIV-1 Subtype B
U69585	9	0	B	0	B	B	B	B	B	B	B	B	B	B	#N/A
AF256209	9	0	B	0	B	B	B	B	B	B	B	B	B	B	#N/A
FJ495940	9	0	B	0	B	B	B	B	B	B	B	B	B	B	HIV-1 Subtype B
DQ853437	9	0	B	0	B	B	B	B	B	B	B	B	B	B	HIV-1 Subtype B
AY835767	9	0	B	0	B	B	B	B	B	B	B	B	B	B	HIV-1 Subtype B
M26727	9	0	B	0	B	B	B	B	B	B	B	B	B	B	HIV-1 Subtype B
AY835752	9	0	B	0	B	B	B	B	B	B	B	B	B	B	HIV-1 Subtype B
FJ495942	9	0	B	0	B	B	B	B	B	B	B	B	B	B	HIV-1 Subtype B
FJ496154	9	0	B	0	B	B	B	B	B	B	B	B	B	B	HIV-1 Subtype B
FJ496161	9	0	B	0	B	B	B	B	B	B	B	B	B	B	HIV-1 Subtype B
AY423381	9	0	B	0	B	B	B	B	B	B	B	B	B	B	HIV-1 Subtype B
EF363123	9	0	B	0	B	B	B	B	B	B	B	B	B	B	HIV-1 Subtype B
M93258	9	0	B	0	B	B	B	B	B	B	B	B	B	B	HIV-1 Subtype B
FJ496076	9	0	B	0	B	B	B	B	B	B	B	B	B	B	HIV-1 Subtype B
FJ496074	9	0	B	0	B	B	B	B	B	B	B	B	B	B	HIV-1 Subtype B
EF363122	9	0	B	0	B	B	B	B	B	B	B	B	B	B	HIV-1 Subtype B
AY835758	9	0	B	0	B	B	B	B	B	B	B	B	B	B	HIV-1 Subtype B
AY970949	9	0	B	0	B	B	B	B	B	B	B	B	B	B	HIV-1 Subtype B
AY835775	9	0	B	0	B	B	B	B	B	B	B	B	B	B	HIV-1 Subtype B
AY173955	9	0	B	0	B	B	B	B	B	B	B	B	B	B	HIV-1 Subtype B
FJ496000	9	0	B	0	B	B	B	B	B	B	B	B	B	B	HIV-1 Subtype B
AB485638	9	0	B	0	B	B	B	B	B	B	B	B	B	B	HIV-1 Subtype B
DQ853452	9	0	B	0	B	B	B	B	B	B	B	B	B	B	HIV-1 Subtype B
AF538306	9	0	B	0	B	B	B	B	B	B	B	B	B	B	HIV-1 Subtype B
DQ854716	9	0	B	0	B	B	B	B	B	B	B	B	B	B	HIV-1 Subtype B
AB078005	9	0	B	0	B	B	B	B	B	B	B	B	B	B	HIV-1 Subtype B
A07867	9	0	B	0	B	B	B	B	B	B	B	B	B	B	HIV-1 Subtype B
DQ295193	9	0	B	0	B	B	B	B	B	B	B	B	B	B	HIV-1 Subtype B
DQ853449	9	0	B	0	B	B	B	B	B	B	B	B	B	B	HIV-1 Subtype B
AF256206	9	0	B	0	B	B	B	B	B	B	B	B	B	B	#N/A
U34603	9	0	B	0	B	B	B	B	B	B	B	B	B	B	#N/A
AF049494	9	0	B	0	B	B	B	B	B	B	B	B	B	B	#N/A
L02317	9	0	B	0	B	B	B	B	B	B	B	B	B	B	HIV-1 Subtype B
AB287366	9	0	B	0	B	B	B	B	B	B	B	B	B	B	HIV-1 Subtype B
U69592	9	0	B	0	B	B	B	B	B	B	B	B	B	B	#N/A
A04321	9	0	B	0	B	B	B	B	B	B	B	B	B	B	HIV-1 Subtype B
FJ496168	9	0	B	0	B	B	B	B	B	B	B	B	B	B	HIV-1 Subtype B
FJ496159	9	0	B	0	B	B	B	B	B	B	B	B	B	B	HIV-1 Subtype B
DQ853464	9	0	B	0	B	B	B	B	B	B	B	B	B	B	HIV-1 Subtype B
AY835776	9	0	B	0	B	B	B	B	B	B	B	B	B	B	HIV-1 Subtype B
AB287367	9	0	B	0	B	B	B	B	B	B	B	B	B	B	HIV-1 Subtype B
DQ295194	9	0	B	0	B	B	B	B	B	B	B	B	B	B	HIV-1 Subtype B
K02083	9	0	B	0	B	B	B	B	B	B	B	B	B	B	HIV-1 Subtype B
DQ853461	9	0	B	0	B	B	B	B	B	B	B	B	B	B	HIV-1 Subtype B
FJ496179	9	0	B	0	B	B	B	B	B	B	B	B	B	B	HIV-1 Subtype B
DQ854714	9	0	B	0	B	B	B	B	B	B	B	B	B	B	HIV-1 Subtype B
DQ487190	9	0	B	0	B	B	B	B	B	B	B	B	B	B	HIV-1 Subtype B
AB287364	9	0	B	0	B	B	B	B	B	B	B	B	B	B	HIV-1 Subtype B
AY352275	9	0	B	0	B	B	B	B	B	B	B	B	B	B	<i>Sequence error</i>
FJ496156	9	0	B	0	B	B	B	B	B	B	B	B	B	B	HIV-1 Subtype B
FJ496167	9	0	B	0	B	B	B	B	B	B	B	B	B	B	HIV-1 Subtype B
FJ496078	9	0	B	0	B	B	B	B	B	B	B	B	B	B	HIV-1 Subtype B
FJ496155	9	0	B	0	B	B	B	B	B	B	B	B	B	B	HIV-1 Subtype B
AF538304	9	0	B	0	B	B	B	B	B	B	B	B	B	B/03_AB	HIV-1 Subtype B
AF070521	9	0	B	0	B	B	B	B	B	B	B	B	B	B	#N/A
AF049495	9	0	B	0	B	B	B	B	B	B	B	B	B	B	#N/A
AF286365	9	0	B	0	B	B	B	B	B	B	B	B	B	B	#N/A
AY835773	9	0	B	0	B	B	B	B	B	B	B	B	B	B	HIV-1 Subtype B
AF042100	9	0	B	0	B	B	B	B	B	B	B	B	B	B	#N/A
M17449	9	0	B	0	B	B	B	B	B	B	B	B	B	B	HIV-1 Subtype B
DD153312	9	0	B	0	B	B	B	B	B	B	B	B	B	B	HIV-1 Subtype B
M17451	9	0	B	0	B	B	B	B	B	B	B	B	B	B	HIV-1 Subtype B
DQ853438	9	0	B	0	B	B	B	B	B	B	B	B	B	B	HIV-1 Subtype B
FJ496170	9	0	B	0	B	B	B	B	B	B	B	B	B	B	HIV-1 Subtype B
DQ853455	9	0	B	0	B	B	B	B	B	B	B	B	B	B	HIV-1 Subtype B
AY314056	9	0	B	0	B	B	B	B	B	B	B	B	B	B	HIV-1 Subtype B
AB286956	9	0	B	0	B	B	B	B	B	B	B	B	B	B	HIV-1 Subtype B
AY835762	9	0	B	0	B	B	B	B	B	B	B	B	B	B	HIV-1 Subtype B
DQ853454	9	0	B	0	B	B	B	B	B	B	B	B	B	B	HIV-1 Subtype B
DQ358809	9	0	B	0	B	B	B	B	B	B	B	B	B	B	HIV-1 Subtype B
DD153311	9	0	B	0	B	B	B	B	B	B	B	B	B	B	HIV-1 Subtype B
FJ496005	9	0	B	0	B	B	B	B	B	B	B	B	B	B	HIV-1 Subtype B
FJ496176	9	0	B	0	B	B	B	B	B	B	B	B	B	B	HIV-1 Subtype B
U34604	9	0	B	0	B	B	B	B	B	B	B	B	B	B	#N/A
D10112	9	0	B	0	B	B	B	B	B	B	B	B	B	B	HIV-1 Subtype B
AF003888	9	0	B	0	B	B	B	B	B	B	B	B	B	B	HIV-1 Subtype B
AY835764	9	0	B	0	B	B	B	B	B	B	B	B	B	B	HIV-1 Subtype B
U69588	9	0	B	0	B	B	B	B	B	B	B	B	B	B	#N/A
K02007	9	0	B	0	B	B	B	B	B	B	B	B	B	B	HIV-1 Subtype B
DM461230	9	0	B	0	B	B	B	B	B	B	B	B	B	B	<i>Sequence error</i>
Z11530	9	0	B	0	B	B	B	B	B	B	B	B	B	B	HIV-1 Subtype B
AB480696	9	0	B	0	B	B	B	B	B	B	B	B	B	B	HIV-1 Subtype B
AY970950	9	0	B	0	B	B	B	B	B	B	B	B	B	B	HIV-1 Subtype B
CS272319	9	0	B	0	B	B	B	B	B	B	B	B	B	B	HIV-1 Subtype B
AY835770	9	0	B	0	B	B	B	B	B	B	B	B	B	B	HIV-1 Subtype B
X01762	9	0	B	0	B	B	B	B	B	B	B	B	B	B	HIV-1 Subtype B
M19921	9	0	B	0	B	B	B	B	B	B	B	B	B	B	HIV-1 Subtype B
FJ496148	9	0	B	0	B	B	B	B	B	B	B	B	B	B/03_AB	HIV-1 Subtype B
AF033819	9	0	B	0	B	B	B	B	B	B	B	B	B	B	HIV-1 Subtype B
DQ853436	9	0	B	0	B	B	B	B	B	B	B	B	B	B	HIV-1 Subtype B
U69586	9	0	B	0	B	B	B	B	B	B	B	B	B	B	#N/A
AY835779	9	0	B	0	B	B	B	B	B	B	B	B	B	B	HIV-1 Subtype B
DQ487189	9	0	B	0	B	B	B	B	B	B	B	B	B	B	HIV-1 Subtype B
AY835760	9	0	B	0	B	B	B	B	B	B	B	B	B	B	HIV-1 Subtype B
AB485641	9	0	B	0	B	B	B	B	B	B	B	B	B	B	HIV-1 Subtype B
AY835754	9	0	B	0	B	B	B	B	B	B	B	B	B	B	HIV-1 Subtype B
FJ496172	9	0	B	0	B	B	B	B	B	B	B	B	B	B	HIV-1 Subtype B
AY682547	9	0	B	0	B	B	B	B	B	B	B	B	B	B	HIV-1 Subtype B
AF075719	9	0	B	0	B	B	B	B	B	B	B	B	B	B	#N/A
FJ496165	9	0	B	0	B	B	B	B	B	B	B	B	B	B	HIV-1 Subtype B
DQ853457	9	0	B	0	B	B	B	B	B	B	B	B	B	B	HIV-1 Subtype B
FJ496163	9	0	B	0	B	B	B	B	B	B	B	B	B	B	HIV-1 Subtype B
FJ496006	9	0	B	0	B	B	B	B	B	B	B	B	B	B	HIV-1 Subtype B
FJ496152	9	0	B	0	B	B	B	B	B	B	B	B	B	B	HIV-1 Subtype B
U23487	9	0	B	0	B	B	B	B	B	B	B	B	B	B	#N/A
DQ837381	9	0	B	0	B	B	B	B	B	B	B	B	B	B	HIV-1 Subtype B
FJ496003	9	0	B	0	B	B	B	B	B	B	B	B	B	B	HIV-1 Subtype B
AF538302	9	0	B	0	B	B	B	B	B	B	B	B	B	B	HIV-1 Subtype B
FJ496177	9	0	B	0	B	B	B	B	B	B	B	B	B	B	HIV-1 Subtype B
M38431	9	0	B	0	B	B	B	B	B	B	B	B	B	B	HIV-1 Subtype B
AY180905	9	0	B	0	B	B	B	B	B	B	B	B	B	B/15_01B/07_BC	HIV-1 Subtype B
DQ853451	9	0	B	0	B	B	B	B	B	B	B	B	B	B	HIV-1 Subtype B
AB287372	9	0	B	0	B	B	B	B	B	B	B	B	B	B	HIV-1 Subtype B
AY835750	9	0	B	0	B	B	B	B	B	B	B	B	B	B	HIV-1 Subtype B
DQ853450	9	0	B	0	B	B	B	B	B	B	B	B	B	B	HIV-1 Subtype B
U69587	9	0	B	0	B	B	B	B	B	B	B	B	B	B	#N/A
U43141	9	0	B	0	B	B	B	B	B	B	B	B	B	B	#N/A
FJ495943	9	0	B	0	B	B	B	B	B	B	B	B	B	B	HIV-1 Subtype B
EF175212	9	0	B	0	B	B	B	B	B	B	B	B	B	B	HIV-1 Subtype B
FJ496146	9	0	B	0	B	B	B	B	B	B	B	B	B	B/03_AB	HIV-1 Subtype B
U69584	9	0	B	0	B	B	B	B	B	B	B	B	B	B	#N/A
FJ495941	9	0	B	0	B	B	B	B	B	B	B	B	B	B	HIV-1 Subtype B
AY423387	9	0	B	0	B	B	B	B	B	B	B	B	B	B	HIV-1 Subtype B
AF538307	9	0	B	0	B	B	B	B	B	B	B	B	B	B	HIV-1 Subtype B
FJ496002	9	0	B	0	B	B	B	B	B	B	B	B	B	B	HIV-1 Subtype B
AJ271445	9	0	B	0	B	B	B	B	B	B	B	B	B	B	HIV-1 Subtype B
AB287368	9	0	B	0	B	B	B	B	B	B	B	B	B	B	Check the bootscan
FJ496181	9	0	B	0	B	B	B	B	B	B	B	B	B	B	HIV-1 Subtype B
AY835777	9	0	B	0	B	B	B	B	B	B	B	B	B	B	HIV-1 Subtype B
U69591	9	0	B	0	B	B	B	B	B	B	B	B	B	B	#N/A
EF363124	9	0	B	0	B	B	B	B	B	B	B	B	B	B	HIV-1 Subtype B
FJ496149	9	0	B	0	B	B	B	B	B	B	B	B	B	B/03_AB	HIV-1 Subtype B
AY835757	9	0	B	0	B	B	B	B	B	B	B	B	B	B	HIV-1 Subtype B
DQ487191	9	0	B	0	B	B	B	B	B	B	B	B	B	B	HIV-1 Subtype B
FJ496164	9	0	B	0	B	B	B	B	B	B	B	B	B	B	HIV-1 Subtype B
D86069	9	0	B	0	B	B	B	B	B	B	B	B	B	B	#N/A
AY423384	9	0	B	0	B	B	B	B	B	B	B	B	B	B	HIV-1 Subtype B
AY173954	9	0	B	0	B	B	B	B	B	B	B	B	B	B	HIV-1 Subtype B
FJ496075	9	0	B	0	B	B	B	B	B	B	B	B	B	B	HIV-1 Subtype B
FJ496150	9	0	B	0	B	B	B	B	B	B	B	B	B	B/03_AB	HIV-1 Subtype B
AB253432	9	0	B	0	B	B	B	B	B	B	B	B	B	B	HIV-1 Subtype B
AY173953	9	0	B	0	B	B	B	B	B	B	B	B	B	B	HIV-1 Subtype B
AB221125	9	0	B	0	B	B	B	B	B	B	B	B	B	B	HIV-1 Subtype B
FJ496073	9	0	B	0	B	B	B	B	B	B	B	B	B	B	HIV-1 Subtype B
DQ358810	9	0	B	0	B	B	B	B	B	B	B	B	B	B	HIV-1 Subtype B
FJ496001	9	0	B	0	B	B	B	B	B	B	B	B	B	B	HIV-1 Subtype B
DM111087	9	0	B	0	B	B	B	B	B	B	B	B	B	B	HIV-1 Subtype B
AF256211	9	0	B	0	B	B	B	B	B	B	B	B	B	B	#N/A
K03455	9	0	B	0	B	B	B	B	B	B	B	B	B	B	#N/A
DM461231	9	0	B	0	B	B	B	B	B	B	B	B	B	B	<i>Sequence error</i>
AY586543	9	0	B	0	B	B	B	B	B	B	B	B	B	B/03_AB	HIV-1 Subtype B
AF224507	9	0	B	0	B	B	B	B	B	B	B	B	B	B	HIV-1 Subtype B
AB287371	9	0	B	0	B	B	B	B	B	B	B	B	B	B	HIV-1 Subtype B
AF256207	9	0	B	0	B	B	B	B	B	B	B	B	B	B	#N/A
U43096	9	0	B	0	B	B	B	B	B	B	B	B	B	B/03_AB	#N/A
AB480693	9	0	B	0	B	B	B	B	B	B	B	B	B	B	HIV-1 Subtype B
U69593	9	0	B	0	B	B	B	B	B	B	B	B	B	B	#N/A
AF538305	9	0	B	0	B	B	B	B	B	B	B	B	B	B	HIV-1 Subtype B
EF175210	9	0	B	0	B	B	B	B	B	B	B	B	B	B	HIV-1 Subtype B
FJ496158	9	0	B	0	B	B	B	B	B	B	B	B	B	B	HIV-1 Subtype B
DQ487188	9	0	B	0	B	B	B	B	B	B	B	B	B	B	HIV-1 Subtype B
FJ195090	9	0	B	0	B	B	B	B	B	B	B	B	B	B	HIV-1 Subtype B
DQ295195	9	0	B	0	B	B	B	B	B	B	B	B	B	B	HIV-1 Subtype B
DQ853463	9	0	B	0	B	B	B	B	B	B	B	B	B	B	HIV-1 Subtype B
AB485642	9	0	B	0	B	B	B	B	B	B	B	B	B	B	HIV-1 Subtype B
AY970946	9	0	B	0	B	B	B	B	B	B	B	B	B	B	HIV-1 Subtype B
AY835766	9	0	B	0	B	B	B	B	B	B	B	B	B	B	HIV-1 Subtype B
FJ496153	9	0	B	0	B	B	B	B	B	B	B	B	B	B	HIV-1 Subtype B
AF256208	9	0	B	0	B	B	B	B	B	B	B	B	B	B	#N/A
AY835759	9	0	B	0	B	B	B	B	B	B	B	B	B	B	HIV-1 Subtype B
FJ496180	9	0	B	0	B	B	B	B	B	B	B	B	B	B	HIV-1 Subtype B
AY835753	9	0	B	0	B	B	B	B	B	B	B	B	B	B	HIV-1 Subtype B
AF086817	9	0	B	0	B	B	B	B	B	B	B	B	B	B	#N/A
FJ496162	9	0	B	0	B	B	B	B	B	B	B	B	B	B	HIV-1 Subtype B
FJ496160	9	0	B	0	B	B	B	B	B	B	B	B	B	B	HIV-1 Subtype B
AY835781	9	0	B	0	B	B	B	B	B	B	B	B	B	B	HIV-1 Subtype B
AB485639	9	0	B	0	B	B	B	B	B	B	B	B	B	B	HIV-1 Subtype B
FB341548	9	0	B	0	B	B	B	B	B	B	B	B	B	B	HIV-1 Subtype B
AJ006287	9	0	B	0	B	B	B	B	B	B	B	B	B	B	HIV-1 Subtype B
AB480694	9	0	B	0	B	B	B	B	B	B	B	B	B	B/03_AB	HIV-1 Subtype B
FJ496077	9	0	B	0	B	B	B	B	B	B	B	B	B	B	HIV-1 Subtype B
FJ496007	9	0	B	0	B	B	B	B	B	B	B	B	B	B	HIV-1 Subtype B
AY423382	9	0	B	0	B	B	B	B	B	B	B	B	B	B	HIV-1 Subtype B
DQ853453	9	0	B	0	B	B	B	B	B	B	B	B	B	B	HIV-1 Subtype B
EF363127	9	0	B	0	B	B	B	B	B	B	B	B	B	B	HIV-1 Subtype B
FJ496175	9	0	B	0	B	B	B	B	B	B	B	B	B	B	HIV-1 Subtype B
FJ496080	9	0	B	0	B	B	B	B	B	B	B	B	B	B	HIV-1 Subtype B
AY835755	9	0	B	0	B	B	B	B	B	B	B	B	B	B	HIV-1 Subtype B
AY835765	9	0	B	0	B	B	B	B	B	B	B	B	B	B	HIV-1 Subtype B
M93259	9	0	B	0	B	B	B	B	B	B	B	B	B	B	HIV-1 Subtype B
AB480695	9	0	B	0	B	B	B	B	B	B	B	B	B	B/03_AB	HIV-1 Subtype B
AY751406	9	0	B	0	B	B	B	B	B	B	B	B	B	B	HIV-1 Subtype B
FJ496169	9	0	B	0	B	B	B	B	B	B	B	B	B	B	HIV-1 Subtype B
U69589	9	0	B	0	B	B	B	B	B	B	B	B	B	B	#N/A
FJ496157	9	0	B	0	B	B	B	B	B	B	B	B	B	B	HIV-1 Subtype B
AB287365	9	0	B	0	B	B	B	B	B	B	B	B	B	B	HIV-1 Subtype B
U39362	9	0	B	0	B	B	B	B	B	B	B	B	B	B	#N/A
U12055	9	0	B	0	B	B	B	B	B	B	B	B	B	B	#N/A
DQ853462	9	0	B	0	B	B	B	B	B	B	B	B	B	B	HIV-1 Subtype B
FJ496166	9	0	B	0	B	B	B	B	B	B	B	B	B	B	HIV-1 Subtype B
M38429	9	0	B	0	B	B	B	B	B	B	B	B	B	B	HIV-1 Subtype B
DQ853459	9	0	B	0	B	B	B	B	B	B	B	B	B	B	HIV-1 Subtype B
AY835774	9	0	B	0	B	B	B	B	B	B	B	B	B	B	HIV-1 Subtype B
NC_001802	9	0	B	0	B	B	B	B	B	B	B	B	B	B	HIV-1 Subtype B
AF538303	9	0	B	0	B	B	B	B	B	B	B	B	B	B	HIV-1 Subtype B
FJ496184	9	0	B	0	B	B	B	B	B	B	B	B	B	B	HIV-1 Subtype B
AY970948	9	0	B	0	B	B	B	B	B	B	B	B	B	B/03_AB	HIV-1 Subtype B
K02013	9	0	B	0	B	B	B	B	B	B	B	B	B	B	HIV-1 Subtype B
DQ007902	9	0	B	0	B	B	B	B	B	B	B	B	B	B/15_01B	HIV-1 Subtype B
AB286955	9	0	B	0	B	B	B	B	B	B	B	B	B	B	HIV-1 Subtype B
FJ496171	9	0	B	0	B	B	B	B	B	B	B	B	B	B	HIV-1 Subtype B
DQ853456	9	0	B	0	B	B	B	B	B	B	B	B	B	B	HIV-1 Subtype B
FJ496182	9	0	B	0	B	B	B	B	B	B	B	B	B	B	HIV-1 Subtype B
AB221126	9	0	B	0	B	B	B	B	B	B	B	B	B	B	HIV-1 Subtype B
FJ496004	9	0	B	0	B	B	B	B	B	B	B	B	B	B	HIV-1 Subtype B
U26942	9	0	B	0	B	B	B	B	B	B	B	B	B	B	#N/A
FJ496151	9	0	B	0	B	B	B	B	B	B	B	B	B	B	HIV-1 Subtype B
EF363126	9	0	B	0	B	B	B	B	B	B	B	B	B	B	HIV-1 Subtype B
AY835761	9	0	B	0	B	B	B	B	B	B	B	B	B	B	HIV-1 Subtype B
AY835768	9	0	B	0	B	B	B	B	B	B	B	B	B	B	HIV-1 Subtype B
AF004394	9	0	B	0	B	B	B	B	B	B	B	B	B	B	#N/A
DQ853460	9	0	B	0	B	B	B	B	B	B	B	B	B	B	HIV-1 Subtype B
AY835749	9	0	B	0	B	B	B	B	B	B	B	B	B	B	HIV-1 Subtype B
CS793683	9	0	B	0	B	B	B	B	B	B	B	B	B	B	<i>Sequence error</i>
AY835771	9	0	B	0	B	B	B	B	B	B	B	B	B	B	HIV-1 Subtype B
AB480698	9	0	B	0	B	B	B	B	B	B	B	B	B	B	HIV-1 Subtype B
AB287363	9	0	B	0	B	B	B	B	B	B	B	B	B	B/03_AB	Check the bootscan
FJ496147	9	0	B	0	B	B	B	B	B	B	B	B	B	B/03_AB	HIV-1 Subtype B
DQ854715	9	0	B	0	B	B	B	B	B	B	B	B	B	B	HIV-1 Subtype B
U26546	9	0	B	0	B	B	B	B	B	B	B	B	B	B/03_AB	#N/A
EF175209	9	0	B	0	B	B	B	B	B	B	B	B	B	B/03_AB	HIV-1 Subtype B
AB480697	9	0	B	0	B	B	B	B	B	B	B	B	B	B	HIV-1 Subtype B
FJ496072	9	0	B	0	B	B	B	B	B	B	B	B	B	B	HIV-1 Subtype B
AF042101	9	0	B	0	B	B	B	B	B	B	B	B	B	B	#N/A
U21135	9	0	B	0	B	B	B	B	B	B	B	B	B	B	#N/A
FJ495937	9	0	B	0	B	B	B	B	B	B	B	B	B	B	HIV-1 Subtype B
AY835763	9	0	B	0	B	B	B	B	B	B	B	B	B	B	HIV-1 Subtype B
AB287369	9	0	B	0	B	B	B	B	B	B	B	B	B	B	HIV-1 Subtype B
AF256205	9	0	B	0	B	B	B	B	B	B	B	B	B	B	#N/A
AY835772	9	0	B	0	B	B	B	B	B	B	B	B	B	B	HIV-1 Subtype B
FJ496079	9	0	B	0	B	B	B	B	B	B	B	B	B	B	HIV-1 Subtype B
FJ495939	9	0	B	0	B	B	B	B	B	B	B	B	B	B	HIV-1 Subtype B
AF003887	9	0	B	0	B	B	B	B	B	B	B	B	B	B	HIV-1 Subtype B
AB485640	9	0	B	0	B	B	B	B	B	B	B	B	B	B	HIV-1 Subtype B
AF443096	9	0	C	0	C	C	C	C	C	C	C	C	C	C	HIV-1 Subtype C
DQ093600	9	0	C	0	C	C	C	C	C	C	C	C	C	C/08_BC	HIV-1 Subtype C
DQ056407	9	0	C	0	C	C	C	C	C	C	C	C	C	C/08_BC	HIV-1 Subtype C
AY878071	9	0	C	0	C	C	C	C	C	C	C	C	C	C/08_BC	HIV-1 Subtype C
DQ396380	9	0	C	0	C	C	C	C	C	C	C	C	C	C/08_BC	HIV-1 Subtype C
DQ093589	9	0	C	0	C	C	C	C	C	C	C	C	C	C/08_BC/10_CD	HIV-1 Subtype C
FJ496200	9	0	C	0	C	C	C	C	C	C	C	C	C	C/08_BC	HIV-1 Subtype C
DQ396377	9	0	C	0	C	C	C	C	C	C	C	C	C	C/08_BC	HIV-1 Subtype C
AY463224	9	0	C	0	C	C	C	C	C	C	C	C	C	C/08_BC	HIV-1 Subtype C
AF110961	9	0	C	0	C	C	C	C	C	C	C	C	C	C/08_BC/07_BC	#N/A
AB254144	9	0	C	0	C	C	C	C	C	C	C	C	C	C/08_BC/07_BC	HIV-1 Subtype C
DQ396378	9	0	C	0	C	C	C	C	C	C	C	C	C	C/08_BC/07_BC	HIV-1 Subtype C
DQ164124	9	0	C	0	C	C	C	C	C	C	C	C	C	C/08_BC	HIV-1 Subtype C
AB254156	9	0	C	0	C	C	C	C	C	C	C	C	C	C	HIV-1 Subtype C
DQ351234	9	0	C	0	C	C	C	C	C	C	C	C	C	C/08_BC/07_BC	HIV-1 Subtype C
AF443077	9	0	C	0	C	C	C	C	C	C	C	C	C	C	HIV-1 Subtype C
DQ093592	9	0	C	0	C	C	C	C	C	C	C	C	C	C/08_BC	HIV-1 Subtype C
DQ164105	9	0	C	0	C	C	C	C	C	C	C	C	C	C/08_BC	HIV-1 Subtype C
GQ999976	9	0	C	0	C	C	C	C	C	C	C	C	C	C/08_BC	HIV-1 Subtype C
DQ011172	9	0	C	0	C	C	C	C	C	C	C	C	C	C/08_BC/07_BC	HIV-1 Subtype C
DQ396365	9	0	C	0	C	C	C	C	C	C	C	C	C	C/08_BC/07_BC	HIV-1 Subtype C
AY878065	9	0	C	0	C	C	C	C	C	C	C	C	C	C/08_BC/07_BC	HIV-1 Subtype C
DQ275659	9	0	C	0	C	C	C	C	C	C	C	C	C	C/08_BC	HIV-1 Subtype C
AF321523	9	0	C	0	C	C	C	C	C	C	C	C	C	C/08_BC/07_BC	#N/A
AB485645	9	0	C	0	C	C	C	C	C	C	C	C	C	C/08_BC/07_BC	HIV-1 Subtype C
DQ351232	9	0	C	0	C	C	C	C	C	C	C	C	C	C/08_BC	HIV-1 Subtype C
DQ164115	9	0	C	0	C	C	C	C	C	C	C	C	C	C/08_BC	HIV-1 Subtype C
DQ351222	9	0	C	0	C	C	C	C	C	C	C	C	C	C/08_BC/07_BC	HIV-1 Subtype C
GQ999988	9	0	C	0	C	C	C	C	C	C	C	C	C	C/08_BC	HIV-1 Subtype C
AF411967	9	0	C	0	C	C	C	C	C	C	C	C	C	C/07_BC/08_BC	HIV-1 Subtype C
EU293447	9	0	C	0	C	C	C	C	C	C	C	C	C	C/08_BC	HIV-1 Subtype C
AY772692	9	0	C	0	C	C	C	C	C	C	C	C	C	C/08_BC/07_BC	HIV-1 Subtype C
AY901971	9	0	C	0	C	C	C	C	C	C	C	C	C	C/08_BC	HIV-1 Subtype C
DQ396385	9	0	C	0	C	C	C	C	C	C	C	C	C	C/08_BC/07_BC	HIV-1 Subtype C
AB485643	9	0	C	0	C	C	C	C	C	C	C	C	C	C	HIV-1 Subtype C
AF443111	9	0	C	0	C	C	C	C	C	C	C	C	C	C/08_BC/07_BC	HIV-1 Subtype C
GQ999986	9	0	C	0	C	C	C	C	C	C	C	C	C	C/08_BC	HIV-1 Subtype C
GQ999990	9	0	C	0	C	C	C	C	C	C	C	C	C	C/08_BC	HIV-1 Subtype C
DQ351221	9	0	C	0	C	C	C	C	C	C	C	C	C	C/08_BC	HIV-1 Subtype C
GQ999989	9	0	C	0	C	C	C	C	C	C	C	C	C	C/08_BC	HIV-1 Subtype C
AF443079	9	0	C	0	C	C	C	C	C	C	C	C	C	C/08_BC/07_BC	HIV-1 Subtype C
DQ445632	9	0	C	0	C	C	C	C	C	C	C	C	C	C/08_BC	HIV-1 Subtype C
FJ496198	9	0	C	0	C	C	C	C	C	C	C	C	C	C/08_BC	HIV-1 Subtype C
AF443085	9	0	C	0	C	C	C	C	C	C	C	C	C	C/08_BC	HIV-1 Subtype C
AY463217	9	0	C	0	C	C	C	C	C	C	C	C	C	C/08_BC	HIV-1 Subtype C
DQ164110	9	0	C	0	C	C	C	C	C	C	C	C	C	C/08_BC	HIV-1 Subtype C
DQ164112	9	0	C	0	C	C	C	C	C	C	C	C	C	C/08_BC	HIV-1 Subtype C
DQ351230	9	0	C	0	C	C	C	C	C	C	C	C	C	C	HIV-1 Subtype C
DQ164117	9	0	C	0	C	C	C	C	C	C	C	C	C	C/08_BC	HIV-1 Subtype C
DQ056418	9	0	C	0	C	C	C	C	C	C	C	C	C	C/07_BC/08_BC	HIV-1 Subtype C
DQ396372	9	0	C	0	C	C	C	C	C	C	C	C	C	C/08_BC	HIV-1 Subtype C
AF110962	9	0	C	0	C	C	C	C	C	C	C	C	C	C/08_BC	#N/A
AY162223	9	0	C	0	C	C	C	C	C	C	C	C	C	C/08_BC/07_BC	HIV-1 Subtype C
FJ496214	9	0	C	0	C	C	C	C	C	C	C	C	C	C/08_BC	HIV-1 Subtype C
AF443101	9	0	C	0	C	C	C	C	C	C	C	C	C	C/08_BC	HIV-1 Subtype C
DQ369977	9	0	C	0	C	C	C	C	C	C	C	C	C	C/07_BC/08_BC	HIV-1 Subtype C
AF290030	9	0	C	0	C	C	C	C	C	C	C	C	C	C/08_BC/07_BC	#N/A
AY878054	9	0	C	0	C	C	C	C	C	C	C	C	C	C	HIV-1 Subtype C
DQ369993	9	0	C	0	C	C	C	C	C	C	C	C	C	C/08_BC/07_BC	HIV-1 Subtype C
AB254148	9	0	C	0	C	C	C	C	C	C	C	C	C	C/08_BC	HIV-1 Subtype C
AF443094	9	0	C	0	C	C	C	C	C	C	C	C	C	C/08_BC	HIV-1 Subtype C
DQ369990	9	0	C	0	C	C	C	C	C	C	C	C	C	C/08_BC	HIV-1 Subtype C
AY901969	9	0	C	0	C	C	C	C	C	C	C	C	C	C/08_BC/07_BC	HIV-1 Subtype C
AY463237	9	0	C	0	C	C	C	C	C	C	C	C	C	C/08_BC	HIV-1 Subtype C
AY901965	9	0	C	0	C	C	C	C	C	C	C	C	C	C/07_BC/08_BC	HIV-1 Subtype C
FJ496207	9	0	C	0	C	C	C	C	C	C	C	C	C	C/08_BC	HIV-1 Subtype C
DQ369981	9	0	C	0	C	C	C	C	C	C	C	C	C	C/08_BC	HIV-1 Subtype C
AF067154	9	0	C	0	C	C	C	C	C	C	C	C	C	C/08_BC/07_BC	#N/A
DQ351224	9	0	C	0	C	C	C	C	C	C	C	C	C	C	HIV-1 Subtype C
AF443104	9	0	C	0	C	C	C	C	C	C	C	C	C	C/08_BC	HIV-1 Subtype C
GQ999974	9	0	C	0	C	C	C	C	C	C	C	C	C	C/08_BC	HIV-1 Subtype C
DQ164122	9	0	C	0	C	C	C	C	C	C	C	C	C	C/08_BC	HIV-1 Subtype C
DQ351216	9	0	C	0	C	C	C	C	C	C	C	C	C	C/08_BC/07_BC	HIV-1 Subtype C
DQ011174	9	0	C	0	C	C	C	C	C	C	C	C	C	C/08_BC/07_BC	HIV-1 Subtype C
DQ396387	9	0	C	0	C	C	C	C	C	C	C	C	C	C/08_BC/07_BC	HIV-1 Subtype C
AB097871	9	0	C	0	C	C	C	C	C	C	C	C	C	08_BC/C/07_BC	HIV-1 Subtype C
AF443098	9	0	C	0	C	C	C	C	C	C	C	C	C	C/08_BC/07_BC	HIV-1 Subtype C
DQ396392	9	0	C	0	C	C	C	C	C	C	C	C	C	C/08_BC	HIV-1 Subtype C
DQ011180	9	0	C	0	C	C	C	C	C	C	C	C	C	C/08_BC/07_BC	HIV-1 Subtype C
GQ999981	9	0	C	0	C	C	C	C	C	C	C	C	C	C/07_BC	HIV-1 Subtype C
DQ396381	9	0	C	0	C	C	C	C	C	C	C	C	C	C/08_BC	HIV-1 Subtype C
AF443075	9	0	C	0	C	C	C	C	C	C	C	C	C	C/08_BC	HIV-1 Subtype C
AY878060	9	0	C	0	C	C	C	C	C	C	C	C	C	C/08_BC/07_BC	HIV-1 Subtype C
AB485647	9	0	C	0	C	C	C	C	C	C	C	C	C	C/08_BC/07_BC	HIV-1 Subtype C
DQ011165	9	0	C	0	C	C	C	C	C	C	C	C	C	C/08_BC	HIV-1 Subtype C
DQ396399	9	0	C	0	C	C	C	C	C	C	C	C	C	C/08_BC/07_BC	HIV-1 Subtype C
DQ011178	9	0	C	0	C	C	C	C	C	C	C	C	C	C/08_BC	HIV-1 Subtype C
AF443089	9	0	C	0	C	C	C	C	C	C	C	C	C	C/08_BC	HIV-1 Subtype C
DQ396394	9	0	C	0	C	C	C	C	C	C	C	C	C	C/08_BC/07_BC	HIV-1 Subtype C
DQ164121	9	0	C	0	C	C	C	C	C	C	C	C	C	C/08_BC/07_BC	HIV-1 Subtype C
DQ351226	9	0	C	0	C	C	C	C	C	C	C	C	C	C/08_BC	HIV-1 Subtype C
DQ093605	9	0	C	0	C	C	C	C	C	C	C	C	C	C/08_BC/07_BC	HIV-1 Subtype C
EU293445	9	0	C	0	C	C	C	C	C	C	C	C	C	C/08_BC	HIV-1 Subtype C
DQ275657	9	0	C	0	C	C	C	C	C	C	C	C	C	C/08_BC	HIV-1 Subtype C
AF443102	9	0	C	0	C	C	C	C	C	C	C	C	C	C/08_BC	HIV-1 Subtype C
DQ351231	9	0	C	0	C	C	C	C	C	C	C	C	C	C/08_BC/07_BC	HIV-1 Subtype C
DQ275649	9	0	C	0	C	C	C	C	C	C	C	C	C	C/08_BC	HIV-1 Subtype C
FJ496212	9	0	C	0	C	C	C	C	C	C	C	C	C	C/08_BC	HIV-1 Subtype C
DQ396366	9	0	C	0	C	C	C	C	C	C	C	C	C	C/08_BC/07_BC	HIV-1 Subtype C
AF067155	9	0	C	0	C	C	C	C	C	C	C	C	C	C	#N/A
DQ164127	9	0	C	0	C	C	C	C	C	C	C	C	C	C/08_BC	HIV-1 Subtype C
GQ999983	9	0	C	0	C	C	C	C	C	C	C	C	C	C	HIV-1 Subtype C
AF290028	9	0	C	0	C	C	C	C	C	C	C	C	C	C/08_BC/07_BC	#N/A
AY772696	9	0	C	0	C	C	C	C	C	C	C	C	C	C/08_BC/07_BC	HIV-1 Subtype C
AF443093	9	0	C	0	C	C	C	C	C	C	C	C	C	C/08_BC	HIV-1 Subtype C
DQ369984	9	0	C	0	C	C	C	C	C	C	C	C	C	C/08_BC	HIV-1 Subtype C
DQ056409	9	0	C	0	C	C	C	C	C	C	C	C	C	C/08_BC	HIV-1 Subtype C
AY901975	9	0	C	0	C	C	C	C	C	C	C	C	C	C/08_BC	HIV-1 Subtype C
EU293450	9	0	C	0	C	C	C	C	C	C	C	C	C	C/08_BC	HIV-1 Subtype C
DQ275651	9	0	C	0	C	C	C	C	C	C	C	C	C	C/08_BC	HIV-1 Subtype C
AY463220	9	0	C	0	C	C	C	C	C	C	C	C	C	C/08_BC	HIV-1 Subtype C
DQ164114	9	0	C	0	C	C	C	C	C	C	C	C	C	C/08_BC/07_BC	HIV-1 Subtype C
FJ496205	9	0	C	0	C	C	C	C	C	C	C	C	C	C/08_BC	HIV-1 Subtype C
AY463227	9	0	C	0	C	C	C	C	C	C	C	C	C	C/08_BC	HIV-1 Subtype C
DQ351225	9	0	C	0	C	C	C	C	C	C	C	C	C	C/08_BC	HIV-1 Subtype C
AY703910	9	0	C	0	C	C	C	C	C	C	C	C	C	C/08_BC	HIV-1 Subtype C
AF110964	9	0	C	0	C	C	C	C	C	C	C	C	C	C/08_BC	#N/A
DQ978981	9	0	C	0	C	C	C	C	C	C	C	C	C	C/08_BC/07_BC	HIV-1 Subtype C
AF443082	9	0	C	0	C	C	C	C	C	C	C	C	C	C/08_BC/07_BC	HIV-1 Subtype C
AY878061	9	0	C	0	C	C	C	C	C	C	C	C	C	C/08_BC/07_BC	HIV-1 Subtype C
DQ351237	9	0	C	0	C	C	C	C	C	C	C	C	C	C/07_BC/08_BC	HIV-1 Subtype C
AB485646	9	0	C	0	C	C	C	C	C	C	C	C	C	C/08_BC/07_BC	HIV-1 Subtype C
AB254142	9	0	C	0	C	C	C	C	C	C	C	C	C	C/08_BC	HIV-1 Subtype C
AB254154	9	0	C	0	C	C	C	C	C	C	C	C	C	C/08_BC/07_BC	HIV-1 Subtype C
GQ999978	9	0	C	0	C	C	C	C	C	C	C	C	C	C/08_BC/07_BC	HIV-1 Subtype C
AY228557	9	0	C	0	C	C	C	C	C	C	C	C	C	C/08_BC	HIV-1 Subtype C
DQ445635	9	0	C	0	C	C	C	C	C	C	C	C	C	C/08_BC	HIV-1 Subtype C
AB254145	9	0	C	0	C	C	C	C	C	C	C	C	C	C/08_BC/07_BC	HIV-1 Subtype C
AY463230	9	0	C	0	C	C	C	C	C	C	C	C	C	C/08_BC	HIV-1 Subtype C
DQ011176	9	0	C	0	C	C	C	C	C	C	C	C	C	C/08_BC	HIV-1 Subtype C
AY901970	9	0	C	0	C	C	C	C	C	C	C	C	C	C/08_BC/07_BC	HIV-1 Subtype C
AF110967	9	0	C	0	C	C	C	C	C	C	C	C	C	C/08_BC	HIV-1 Subtype C
DQ056415	9	0	C	0	C	C	C	C	C	C	C	C	C	C/08_BC	HIV-1 Subtype C
DQ369982	9	0	C	0	C	C	C	C	C	C	C	C	C	C/08_BC/07_BC	HIV-1 Subtype C
AY585265	9	0	C	0	C	C	C	C	C	C	C	C	C	C/08_BC/07_BC	HIV-1 Subtype C
DQ275644	9	0	C	0	C	C	C	C	C	C	C	C	C	C/08_BC/07_BC	HIV-1 Subtype C
DQ275655	9	0	C	0	C	C	C	C	C	C	C	C	C	C/08_BC	HIV-1 Subtype C
DQ275647	9	0	C	0	C	C	C	C	C	C	C	C	C	C/08_BC/07_BC	HIV-1 Subtype C
DQ369994	9	0	C	0	C	C	C	C	C	C	C	C	C	C/08_BC	HIV-1 Subtype C
AF443109	9	0	C	0	C	C	C	C	C	C	C	C	C	C/08_BC	HIV-1 Subtype C
DQ396383	9	0	C	0	C	C	C	C	C	C	C	C	C	C/08_BC/07_BC	HIV-1 Subtype C
DQ369976	9	0	C	0	C	C	C	C	C	C	C	C	C	C/08_BC/07_BC	HIV-1 Subtype C
DQ093590	9	0	C	0	C	C	C	C	C	C	C	C	C	C/08_BC/07_BC	HIV-1 Subtype C
AY162224	9	0	C	0	C	C	C	C	C	C	C	C	C	C/08_BC/07_BC	HIV-1 Subtype C
GQ999985	9	0	C	0	C	C	C	C	C	C	C	C	C	C/08_BC/07_BC	HIV-1 Subtype C
DQ164106	9	0	C	0	C	C	C	C	C	C	C	C	C	C/08_BC	HIV-1 Subtype C
AY049710	9	0	C	0	C	C	C	C	C	C	C	C	C	C/08_BC/07_BC	HIV-1 Subtype C
DQ056413	9	0	C	0	C	C	C	C	C	C	C	C	C	C/08_BC	HIV-1 Subtype C
AY901979	9	0	C	0	C	C	C	C	C	C	C	C	C	C/08_BC/07_BC	HIV-1 Subtype C
DQ056405	9	0	C	0	C	C	C	C	C	C	C	C	C	C/08_BC/07_BC	HIV-1 Subtype C
AF110974	9	0	C	0	C	C	C	C	C	C	C	C	C	C/08_BC/07_BC	#N/A
FJ496209	9	0	C	0	C	C	C	C	C	C	C	C	C	C/08_BC	HIV-1 Subtype C
AY585267	9	0	C	0	C	C	C	C	C	C	C	C	C	C/08_BC/07_BC	HIV-1 Subtype C
DQ093596	9	0	C	0	C	C	C	C	C	C	C	C	C	C/08_BC/07_BC	HIV-1 Subtype C
AY463229	9	0	C	0	C	C	C	C	C	C	C	C	C	C/08_BC	HIV-1 Subtype C
DQ093607	9	0	C	0	C	C	C	C	C	C	C	C	C	C/08_BC	HIV-1 Subtype C
DQ164116	9	0	C	0	C	C	C	C	C	C	C	C	C	C/07_BC	HIV-1 Subtype C
FJ496204	9	0	C	0	C	C	C	C	C	C	C	C	C	C/08_BC	HIV-1 Subtype C
DQ396375	9	0	C	0	C	C	C	C	C	C	C	C	C	C/08_BC/07_BC	HIV-1 Subtype C
DQ351218	9	0	C	0	C	C	C	C	C	C	C	C	C	C/08_BC	HIV-1 Subtype C
DQ164126	9	0	C	0	C	C	C	C	C	C	C	C	C	C/08_BC	HIV-1 Subtype C
AF443091	9	0	C	0	C	C	C	C	C	C	C	C	C	C	HIV-1 Subtype C
AY901977	9	0	C	0	C	C	C	C	C	C	C	C	C	C/08_BC/07_BC	HIV-1 Subtype C
AB254152	9	0	C	0	C	C	C	C	C	C	C	C	C	C/08_BC/07_BC	HIV-1 Subtype C
DQ093599	9	0	C	0	C	C	C	C	C	C	C	C	C	C/08_BC/07_BC	HIV-1 Subtype C
FJ496195	9	0	C	0	C	C	C	C	C	C	C	C	C	C/08_BC	HIV-1 Subtype C
DQ275660	9	0	C	0	C	C	C	C	C	C	C	C	C	C/08_BC/07_BC	HIV-1 Subtype C
AY838566	9	0	C	0	C	C	C	C	C	C	C	C	C	C/08_BC/07_BC	HIV-1 Subtype C
DQ369978	9	0	C	0	C	C	C	C	C	C	C	C	C	C/08_BC	HIV-1 Subtype C
DQ093585	9	0	C	0	C	C	C	C	C	C	C	C	C	C/08_BC	HIV-1 Subtype C
AF443074	9	0	C	0	C	C	C	C	C	C	C	C	C	C/08_BC/07_BC	HIV-1 Subtype C
DQ093586	9	0	C	0	C	C	C	C	C	C	C	C	C	C/08_BC	HIV-1 Subtype C
AY878063	9	0	C	0	C	C	C	C	C	C	C	C	C	C/08_BC/07_BC	HIV-1 Subtype C
AY772690	9	0	C	0	C	C	C	C	C	C	C	C	C	C/08_BC	HIV-1 Subtype C
AY463223	9	0	C	0	C	C	C	C	C	C	C	C	C	C/08_BC	HIV-1 Subtype C
DQ056411	9	0	C	0	C	C	C	C	C	C	C	C	C	C/08_BC	HIV-1 Subtype C
AY463232	9	0	C	0	C	C	C	C	C	C	C	C	C	C/08_BC	HIV-1 Subtype C
AY901967	9	0	C	0	C	C	C	C	C	C	C	C	C	C/08_BC	HIV-1 Subtype C
DQ369987	9	0	C	0	C	C	C	C	C	C	C	C	C	C/08_BC	HIV-1 Subtype C
EF694036	9	0	C	0	C	C	C	C	C	C	C	C	C	C/08_BC/07_BC	HIV-1 Subtype C
AF443114	9	0	C	0	C	C	C	C	C	C	C	C	C	C/08_BC	HIV-1 Subtype C
AB254143	9	0	C	0	C	C	C	C	C	C	C	C	C	C/08_BC/07_BC	HIV-1 Subtype C
AY878070	9	0	C	0	C	C	C	C	C	C	C	C	C	C	HIV-1 Subtype C
DQ275653	9	0	C	0	C	C	C	C	C	C	C	C	C	C	HIV-1 Subtype C
AF286234	9	0	C	0	C	C	C	C	C	C	C	C	C	C/08_BC/07_BC	#N/A
DQ351228	9	0	C	0	C	C	C	C	C	C	C	C	C	C/08_BC	HIV-1 Subtype C
DQ445637	9	0	C	0	C	C	C	C	C	C	C	C	C	C/08_BC	HIV-1 Subtype C
AF443107	9	0	C	0	C	C	C	C	C	C	C	C	C	C/08_BC/07_BC	HIV-1 Subtype C
EF469243	9	0	C	0	C	C	C	C	C	C	C	C	C	C/08_BC/07_BC	HIV-1 Subtype C
AY049709	9	0	C	0	C	C	C	C	C	C	C	C	C	C/08_BC/07_BC	HIV-1 Subtype C
DQ396396	9	0	C	0	C	C	C	C	C	C	C	C	C	C/07_BC/08_BC	HIV-1 Subtype C
AY878057	9	0	C	0	C	C	C	C	C	C	C	C	C	C/08_BC	HIV-1 Subtype C
AY703908	9	0	C	0	C	C	C	C	C	C	C	C	C	C/08_BC/07_BC	HIV-1 Subtype C
AF443088	9	0	C	0	C	C	C	C	C	C	C	C	C	C/08_BC	HIV-1 Subtype C
FJ496202	9	0	C	0	C	C	C	C	C	C	C	C	C	C/08_BC	HIV-1 Subtype C
DQ093598	9	0	C	0	C	C	C	C	C	C	C	C	C	C/08_BC	HIV-1 Subtype C
DQ351229	9	0	C	0	C	C	C	C	C	C	C	C	C	C/08_BC	HIV-1 Subtype C
DQ396371	9	0	C	0	C	C	C	C	C	C	C	C	C	C/08_BC	HIV-1 Subtype C
EF694034	9	0	C	0	C	C	C	C	C	C	C	C	C	C/08_BC/07_BC	HIV-1 Subtype C
AF443099	9	0	C	0	C	C	C	C	C	C	C	C	C	C/08_BC/07_BC	HIV-1 Subtype C
AY901968	9	0	C	0	C	C	C	C	C	C	C	C	C	C/08_BC	HIV-1 Subtype C
DQ164104	9	0	C	0	C	C	C	C	C	C	C	C	C	C/08_BC/07_BC	HIV-1 Subtype C
AF110968	9	0	C	0	C	C	C	C	C	C	C	C	C	C/08_BC	#N/A
DQ351233	9	0	C	0	C	C	C	C	C	C	C	C	C	C/08_BC	HIV-1 Subtype C
GQ999975	9	0	C	0	C	C	C	C	C	C	C	C	C	C/08_BC	HIV-1 Subtype C
DQ396364	9	0	C	0	C	C	C	C	C	C	C	C	C	C/08_BC/07_BC	HIV-1 Subtype C
AF286235	9	0	C	0	C	C	C	C	C	C	C	C	C	C/08_BC	#N/A
AY901974	9	0	C	0	C	C	C	C	C	C	C	C	C	C/08_BC/07_BC	HIV-1 Subtype C
AY727522	9	0	C	0	C	C	C	C	C	C	C	C	C	C	HIV-1 Subtype C
EU293446	9	0	C	0	C	C	C	C	C	C	C	C	C	C/07_BC/08_BC	HIV-1 Subtype C
AY878064	9	0	C	0	C	C	C	C	C	C	C	C	C	C/08_BC	HIV-1 Subtype C
AF290027	9	0	C	0	C	C	C	C	C	C	C	C	C	C/08_BC	#N/A
DQ011169	9	0	C	0	C	C	C	C	C	C	C	C	C	C/07_BC/08_BC	HIV-1 Subtype C
DQ164118	9	0	C	0	C	C	C	C	C	C	C	C	C	C/08_BC	HIV-1 Subtype C
AY901980	9	0	C	0	C	C	C	C	C	C	C	C	C	C/08_BC	HIV-1 Subtype C
DQ011171	9	0	C	0	C	C	C	C	C	C	C	C	C	C/08_BC	HIV-1 Subtype C
AF286224	9	0	C	0	C	C	C	C	C	C	C	C	C	C/08_BC/07_BC	#N/A
AY463218	9	0	C	0	C	C	C	C	C	C	C	C	C	C	HIV-1 Subtype C
AY772699	9	0	C	0	C	C	C	C	C	C	C	C	C	C	HIV-1 Subtype C
DQ396397	9	0	C	0	C	C	C	C	C	C	C	C	C	C/08_BC	HIV-1 Subtype C
AF443112	9	0	C	0	C	C	C	C	C	C	C	C	C	C/08_BC/07_BC	HIV-1 Subtype C
DQ396386	9	0	C	0	C	C	C	C	C	C	C	C	C	C/08_BC/07_BC	HIV-1 Subtype C
DQ351220	9	0	C	0	C	C	C	C	C	C	C	C	C	C/08_BC/07_BC	HIV-1 Subtype C
DQ396393	9	0	C	0	C	C	C	C	C	C	C	C	C	C/07_BC/08_BC	HIV-1 Subtype C
GQ999991	9	0	C	0	C	C	C	C	C	C	C	C	C	C	HIV-1 Subtype C
AY162225	9	0	C	0	C	C	C	C	C	C	C	C	C	C/08_BC	HIV-1 Subtype C
AY878072	9	0	C	0	C	C	C	C	C	C	C	C	C	C/08_BC	HIV-1 Subtype C
DQ093601	9	0	C	0	C	C	C	C	C	C	C	C	C	C/08_BC	HIV-1 Subtype C
AY049708	9	0	C	0	C	C	C	C	C	C	C	C	C	C/08_BC/07_BC	HIV-1 Subtype C
AF110973	9	0	C	0	C	C	C	C	C	C	C	C	C	C/08_BC/07_BC	#N/A
AB023804	9	0	C	0	C	C	C	C	C	C	C	C	C	C/08_BC/07_BC	HIV-1 Subtype C
EU786673	9	0	C	0	C	C	C	C	C	C	C	C	C	C/08_BC	HIV-1 Subtype C
AF443086	9	0	C	0	C	C	C	C	C	C	C	C	C	C/08_BC	HIV-1 Subtype C
AY228556	9	0	C	0	C	C	C	C	C	C	C	C	C	C/08_BC/07_BC	HIV-1 Subtype C
DQ445631	9	0	C	0	C	C	C	C	C	C	C	C	C	C/08_BC	HIV-1 Subtype C
DQ369989	9	0	C	0	C	C	C	C	C	C	C	C	C	C/08_BC	HIV-1 Subtype C
DQ369991	9	0	C	0	C	C	C	C	C	C	C	C	C	C/08_BC	HIV-1 Subtype C
AF443095	9	0	C	0	C	C	C	C	C	C	C	C	C	C/08_BC	HIV-1 Subtype C
AF443076	9	0	C	0	C	C	C	C	C	C	C	C	C	C/08_BC	HIV-1 Subtype C
DQ164129	9	0	C	0	C	C	C	C	C	C	C	C	C	C/08_BC/07_BC	HIV-1 Subtype C
AF443078	9	0	C	0	C	C	C	C	C	C	C	C	C	C/08_BC/07_BC	HIV-1 Subtype C
FJ496213	9	0	C	0	C	C	C	C	C	C	C	C	C	C/08_BC	HIV-1 Subtype C
DQ093588	9	0	C	0	C	C	C	C	C	C	C	C	C	C/08_BC/07_BC	HIV-1 Subtype C
AB254150	9	0	C	0	C	C	C	C	C	C	C	C	C	C/08_BC/07_BC	HIV-1 Subtype C
DQ275661	9	0	C	0	C	C	C	C	C	C	C	C	C	C/08_BC	HIV-1 Subtype C
AB254149	9	0	C	0	C	C	C	C	C	C	C	C	C	C/08_BC	HIV-1 Subtype C
AB254155	9	0	C	0	C	C	C	C	C	C	C	C	C	C/08_BC	HIV-1 Subtype C
DQ369996	9	0	C	0	C	C	C	C	C	C	C	C	C	C/08_BC	HIV-1 Subtype C
AY463234	9	0	C	0	C	C	C	C	C	C	C	C	C	C/08_BC	HIV-1 Subtype C
FJ496210	9	0	C	0	C	C	C	C	C	C	C	C	C	C/08_BC	HIV-1 Subtype C
AY463225	9	0	C	0	C	C	C	C	C	C	C	C	C	C/08_BC/07_BC	HIV-1 Subtype C
GQ999980	9	0	C	0	C	C	C	C	C	C	C	C	C	C/08_BC/07_BC	HIV-1 Subtype C
GQ999973	9	0	C	0	C	C	C	C	C	C	C	C	C	C/08_BC	HIV-1 Subtype C
AY772695	9	0	C	0	C	C	C	C	C	C	C	C	C	C/08_BC	HIV-1 Subtype C
DQ011179	9	0	C	0	C	C	C	C	C	C	C	C	C	C/07_BC/08_BC	HIV-1 Subtype C
AY878056	9	0	C	0	C	C	C	C	C	C	C	C	C	C/08_BC	HIV-1 Subtype C
AY901976	9	0	C	0	C	C	C	C	C	C	C	C	C	C/07_BC/08_BC	HIV-1 Subtype C
DQ093593	9	0	C	0	C	C	C	C	C	C	C	C	C	C/08_BC	HIV-1 Subtype C
AF110963	9	0	C	0	C	C	C	C	C	C	C	C	C	C/08_BC	#N/A
DQ351217	9	0	C	0	C	C	C	C	C	C	C	C	C	C/08_BC/07_BC	HIV-1 Subtype C
AF443105	9	0	C	0	C	C	C	C	C	C	C	C	C	C/08_BC	HIV-1 Subtype C
AY805330	9	0	C	0	C	C	C	C	C	C	C	C	C	C/08_BC	HIV-1 Subtype C
AY585264	9	0	C	0	C	C	C	C	C	C	C	C	C	C/08_BC	HIV-1 Subtype C
AF443080	9	0	C	0	C	C	C	C	C	C	C	C	C	C/08_BC	HIV-1 Subtype C
DQ396391	9	0	C	0	C	C	C	C	C	C	C	C	C	C/08_BC	HIV-1 Subtype C
DQ351223	9	0	C	0	C	C	C	C	C	C	C	C	C	C/08_BC	HIV-1 Subtype C
AY772700	9	0	C	0	C	C	C	C	C	C	C	C	C	C	HIV-1 Subtype C
DQ396368	9	0	C	0	C	C	C	C	C	C	C	C	C	C/08_BC	HIV-1 Subtype C
DQ396388	9	0	C	0	C	C	C	C	C	C	C	C	C	C/08_BC	HIV-1 Subtype C
AY901972	9	0	C	0	C	C	C	C	C	C	C	C	C	C/08_BC	HIV-1 Subtype C
AY838567	9	0	C	0	C	C	C	C	C	C	C	C	C	C/08_BC	HIV-1 Subtype C
AF110966	9	0	C	0	C	C	C	C	C	C	C	C	C	C/08_BC	#N/A
DQ396382	9	0	C	0	C	C	C	C	C	C	C	C	C	C/08_BC	HIV-1 Subtype C
GQ999982	9	0	C	0	C	C	C	C	C	C	C	C	C	C/08_BC	HIV-1 Subtype C
DQ396389	9	0	C	0	C	C	C	C	C	C	C	C	C	C/08_BC	HIV-1 Subtype C
AY463236	9	0	C	0	C	C	C	C	C	C	C	C	C	C/08_BC	HIV-1 Subtype C
EU293449	9	0	C	0	C	C	C	C	C	C	C	C	C	C/08_BC/07_BC	HIV-1 Subtype C
AF290029	9	0	C	0	C	C	C	C	C	C	C	C	C	C/08_BC/07_BC	#N/A
AB485644	9	0	C	0	C	C	C	C	C	C	C	C	C	C	HIV-1 Subtype C
DQ445633	9	0	C	0	C	C	C	C	C	C	C	C	C	C/08_BC	HIV-1 Subtype C
DQ011166	9	0	C	0	C	C	C	C	C	C	C	C	C	C/08_BC	HIV-1 Subtype C
DQ056417	9	0	C	0	C	C	C	C	C	C	C	C	C	C/08_BC/07_BC	HIV-1 Subtype C
GQ999987	9	0	C	0	C	C	C	C	C	C	C	C	C	C/08_BC	HIV-1 Subtype C
FJ496199	9	0	C	0	C	C	C	C	C	C	C	C	C	C/08_BC	HIV-1 Subtype C
AB254147	9	0	C	0	C	C	C	C	C	C	C	C	C	C/08_BC	HIV-1 Subtype C
AB254153	9	0	C	0	C	C	C	C	C	C	C	C	C	C/08_BC/07_BC	HIV-1 Subtype C
AB254146	9	0	C	0	C	C	C	C	C	C	C	C	C	C/08_BC	HIV-1 Subtype C
AF110965	9	0	C	0	C	C	C	C	C	C	C	C	C	C/08_BC/07_BC	#N/A
AF443097	9	0	C	0	C	C	C	C	C	C	C	C	C	C/08_BC	HIV-1 Subtype C
EF694032	9	0	C	0	C	C	C	C	C	C	C	C	C	C/08_BC/07_BC	HIV-1 Subtype C
DQ369992	9	0	C	0	C	C	C	C	C	C	C	C	C	C/08_BC	HIV-1 Subtype C
AY727524	9	0	C	0	C	C	C	C	C	C	C	C	C	C	HIV-1 Subtype C
DQ011177	9	0	C	0	C	C	C	C	C	C	C	C	C	C/08_BC	HIV-1 Subtype C
AY838568	9	0	C	0	C	C	C	C	C	C	C	C	C	C/08_BC	HIV-1 Subtype C
DQ056416	9	0	C	0	C	C	C	C	C	C	C	C	C	C/08_BC	HIV-1 Subtype C
AY901966	9	0	C	0	C	C	C	C	C	C	C	C	C	C/08_BC	HIV-1 Subtype C
AB254141	9	0	C	0	C	C	C	C	C	C	C	C	C	C	HIV-1 Subtype C
AF286228	9	0	C	0	C	C	C	C	C	C	C	C	C	C	#N/A
AY463221	9	0	C	0	C	C	C	C	C	C	C	C	C	C/08_BC	HIV-1 Subtype C
DQ369979	9	0	C	0	C	C	C	C	C	C	C	C	C	C/08_BC	HIV-1 Subtype C
EU293448	9	0	C	0	C	C	C	C	C	C	C	C	C	C/08_BC	HIV-1 Subtype C
AY901978	9	0	C	0	C	C	C	C	C	C	C	C	C	C/08_BC/07_BC	HIV-1 Subtype C
DQ056410	9	0	C	0	C	C	C	C	C	C	C	C	C	C/08_BC	HIV-1 Subtype C
AY463231	9	0	C	0	C	C	C	C	C	C	C	C	C	C/08_BC/07_BC	HIV-1 Subtype C
EF694035	9	0	C	0	C	C	C	C	C	C	C	C	C	C/08_BC/07_BC	HIV-1 Subtype C
DQ369995	9	0	C	0	C	C	C	C	C	C	C	C	C	C/07_BC/08_BC	HIV-1 Subtype C
FJ496196	9	0	C	0	C	C	C	C	C	C	C	C	C	C/08_BC	HIV-1 Subtype C
DQ369986	9	0	C	0	C	C	C	C	C	C	C	C	C	C/08_BC	HIV-1 Subtype C
AY878058	9	0	C	0	C	C	C	C	C	C	C	C	C	C/08_BC	HIV-1 Subtype C
FJ496197	9	0	C	0	C	C	C	C	C	C	C	C	C	C/08_BC	HIV-1 Subtype C
AY585266	9	0	C	0	C	C	C	C	C	C	C	C	C	C/08_BC	HIV-1 Subtype C
AF443092	9	0	C	0	C	C	C	C	C	C	C	C	C	C/08_BC/07_BC	HIV-1 Subtype C
DQ396390	9	0	C	0	C	C	C	C	C	C	C	C	C	C/07_BC/08_BC	HIV-1 Subtype C
DQ164111	9	0	C	0	C	C	C	C	C	C	C	C	C	C/08_BC/07_BC	HIV-1 Subtype C
DQ351227	9	0	C	0	C	C	C	C	C	C	C	C	C	C/08_BC/07_BC	HIV-1 Subtype C
DQ275658	9	0	C	0	C	C	C	C	C	C	C	C	C	C/08_BC	HIV-1 Subtype C
AF443103	9	0	C	0	C	C	C	C	C	C	C	C	C	C/08_BC	HIV-1 Subtype C
U46016	9	0	C	0	C	C	C	C	C	C	C	C	C	C	#N/A
EU293444	9	0	C	0	C	C	C	C	C	C	C	C	C	C/08_BC	HIV-1 Subtype C
DQ351219	9	0	C	0	C	C	C	C	C	C	C	C	C	C/08_BC	HIV-1 Subtype C
DQ164109	9	0	C	0	C	C	C	C	C	C	C	C	C	C/08_BC	HIV-1 Subtype C
DQ396369	9	0	C	0	C	C	C	C	C	C	C	C	C	C/08_BC/07_BC	HIV-1 Subtype C
DQ396373	9	0	C	0	C	C	C	C	C	C	C	C	C	C/08_BC	HIV-1 Subtype C
FJ496203	9	0	C	0	C	C	C	C	C	C	C	C	C	C/08_BC	HIV-1 Subtype C
DQ275664	9	0	C	0	C	C	C	C	C	C	C	C	C	C/08_BC/07_BC	HIV-1 Subtype C
AB254151	9	0	C	0	C	C	C	C	C	C	C	C	C	C/08_BC/07_BC	HIV-1 Subtype C
DQ093602	9	0	C	0	C	C	C	C	C	C	C	C	C	C/08_BC/07_BC	HIV-1 Subtype C
AY703911	9	0	C	0	C	C	C	C	C	C	C	C	C	C/08_BC	HIV-1 Subtype C
GQ999972	9	0	C	0	C	C	C	C	C	C	C	C	C	C/08_BC/07_BC	HIV-1 Subtype C
DQ093595	9	0	C	0	C	C	C	C	C	C	C	C	C	C/08_BC	HIV-1 Subtype C
DQ369985	9	0	C	0	C	C	C	C	C	C	C	C	C	C/08_BC	HIV-1 Subtype C
DQ056404	9	0	C	0	C	C	C	C	C	C	C	C	C	C/08_BC	HIV-1 Subtype C
AY463226	9	0	C	0	C	C	C	C	C	C	C	C	C	C/08_BC	HIV-1 Subtype C
DQ275652	9	0	C	0	C	C	C	C	C	C	C	C	C	C/08_BC/07_BC	HIV-1 Subtype C
AY878062	9	0	C	0	C	C	C	C	C	C	C	C	C	C/08_BC	HIV-1 Subtype C
DQ011175	9	0	C	0	C	C	C	C	C	C	C	C	C	C/08_BC	HIV-1 Subtype C
AF443113	9	0	C	0	C	C	C	C	C	C	C	C	C	C/08_BC	HIV-1 Subtype C
DQ093587	9	0	C	0	C	C	C	C	C	C	C	C	C	C/08_BC	HIV-1 Subtype C
AY901973	9	0	C	0	C	C	C	C	C	C	C	C	C	C/08_BC	HIV-1 Subtype C
GQ999977	9	0	C	0	C	C	C	C	C	C	C	C	C	C/08_BC	HIV-1 Subtype C
DQ351235	9	0	C	0	C	C	C	C	C	C	C	C	C	C/07_BC/08_BC	HIV-1 Subtype C
AY463233	9	0	C	0	C	C	C	C	C	C	C	C	C	C/08_BC	HIV-1 Subtype C
AY838565	9	0	C	0	C	C	C	C	C	C	C	C	C	C/07_BC	HIV-1 Subtype C
DQ396367	9	0	C	0	C	C	C	C	C	C	C	C	C	C/08_BC	HIV-1 Subtype C
DQ396384	9	0	C	0	C	C	C	C	C	C	C	C	C	C/08_BC/07_BC	HIV-1 Subtype C
DQ275654	9	0	C	0	C	C	C	C	C	C	C	C	C	C/08_BC/07_BC	HIV-1 Subtype C
DQ369988	9	0	C	0	C	C	C	C	C	C	C	C	C	C/08_BC/07_BC	HIV-1 Subtype C
DQ056412	9	0	C	0	C	C	C	C	C	C	C	C	C	C/08_BC	HIV-1 Subtype C
AF443110	9	0	C	0	C	C	C	C	C	C	C	C	C	C/08_BC	HIV-1 Subtype C
DQ396395	9	0	C	0	C	C	C	C	C	C	C	C	C	C/08_BC/07_BC	HIV-1 Subtype C
AY878059	9	0	C	0	C	C	C	C	C	C	C	C	C	C/08_BC/07_BC	HIV-1 Subtype C
AF411966	9	0	C	0	C	C	C	C	C	C	C	C	C	C/08_BC	HIV-1 Subtype C
AF443081	9	0	C	0	C	C	C	C	C	C	C	C	C	C/08_BC	HIV-1 Subtype C
DQ011167	9	0	C	0	C	C	C	C	C	C	C	C	C	C/07_BC/08_BC	HIV-1 Subtype C
DQ275656	9	0	C	0	C	C	C	C	C	C	C	C	C	C/08_BC/07_BC	HIV-1 Subtype C
DQ056406	9	0	C	0	C	C	C	C	C	C	C	C	C	C/08_BC/07_BC	HIV-1 Subtype C
AY901981	9	0	C	0	C	C	C	C	C	C	C	C	C	C/07_BC/08_BC	HIV-1 Subtype C
GQ999984	9	0	C	0	C	C	C	C	C	C	C	C	C	C/08_BC	HIV-1 Subtype C
AY585268	9	0	C	0	C	C	C	C	C	C	C	C	C	C/08_BC	HIV-1 Subtype C
DQ093604	9	0	C	0	C	C	C	C	C	C	C	C	C	C/08_BC	HIV-1 Subtype C
DQ164107	9	0	C	0	C	C	C	C	C	C	C	C	C	C/08_BC/07_BC	HIV-1 Subtype C
DQ164113	9	0	C	0	C	C	C	C	C	C	C	C	C	C/08_BC/07_BC	HIV-1 Subtype C
AF443108	9	0	C	0	C	C	C	C	C	C	C	C	C	C/08_BC/07_BC	HIV-1 Subtype C
DQ369983	9	0	C	0	C	C	C	C	C	C	C	C	C	C/08_BC/07_BC	HIV-1 Subtype C
AY049711	9	0	C	0	C	C	C	C	C	C	C	C	C	C/08_BC/07_BC	HIV-1 Subtype C
DQ093591	9	0	C	0	C	C	C	C	C	C	C	C	C	C/07_BC/08_BC	HIV-1 Subtype C
DQ056414	9	0	C	0	C	C	C	C	C	C	C	C	C	C/08_BC	HIV-1 Subtype C
DQ011170	9	0	C	0	C	C	C	C	C	C	C	C	C	C/07_BC	HIV-1 Subtype C
DQ093597	9	0	C	0	C	C	C	C	C	C	C	C	C	C/08_BC	HIV-1 Subtype C
AF443115	9	0	C	0	C	C	C	C	C	C	C	C	C	C/08_BC	HIV-1 Subtype C
AF443090	9	0	C	0	C	C	C	C	C	C	C	C	C	C/07_BC/08_BC	HIV-1 Subtype C
FJ496201	9	0	C	0	C	C	C	C	C	C	C	C	C	C/08_BC	HIV-1 Subtype C
GQ999979	9	0	C	0	C	C	C	C	C	C	C	C	C	C/08_BC	HIV-1 Subtype C
DQ396374	9	0	C	0	C	C	C	C	C	C	C	C	C	C/08_BC	HIV-1 Subtype C
A07108	9	0	D	0	D	D	D	D	D	D	D	D	D	D	Check the bootscan
K03454	9	0	D	0	D	D	D	D	D	D	D	D	D	D	Check the bootscan
M22639	9	0	D	0	D	D	D	D	D	D	D	D	D	D	Check the bootscan
AJ320484	9	0	D	0	D	D	D	D	D	D	D	D	D	D/10_CD	Check the bootscan
A14116	9	0	D	0	D	D	D	D	D	D	D	D	D	D	Check the bootscan
AY322189	9	0	D	0	D	D	D	D	D	D	D	D	D	D/10_CD	Check the bootscan
AF133821	9	0	D	0	D	D	D	D	D	D	D	D	D	D/10_CD	#N/A
AB485650	9	0	D	0	D	D	D	D	D	D	D	D	D	D/10_CD	Check the bootscan
AB485648	9	0	D	0	D	D	D	D	D	D	D	D	D	D/19_CPX	Check the bootscan
M27323	9	0	D	0	D	D	D	D	D	D	D	D	D	D	Check the bootscan
AB485649	9	0	D	0	D	D	D	D	D	D	D	D	D	D	Check the bootscan
A34828	9	0	D	0	D	D	D	D	D	D	D	D	D	D	Check the bootscan
AB485651	9	0	D	0	D	D	D	D	D	D	D	D	D	D/10_CD	Check the bootscan
AB287004	9	0	G	0	G	G	G	G	G	G	G	G	G	G/14_BG	HIV-1 Subtype G
AF084936	9	0	G	0	G	G	G	G	G	G	G	G	G	G	#N/A
AF061642	9	0	G	0	G	G	G	G	G	G	G	G	G	G	#N/A
AB485662	9	0	G	0	G	G	G	G	G	G	G	G	G	G	HIV-1 Subtype G
AF061641	9	0	G	0	G	G	G	G	G	G	G	G	G	G	#N/A
AB287003	9	0	G	0	G	G	G	G	G	G	G	G	G	G/14_BG	HIV-1 Subtype G
AB231893	9	0	G	0	G	G	G	G	G	G	G	G	G	G/14_BG	HIV-1 Subtype G
FJ389363	9	0	G	0	G	G	G	G	G	G	G	G	G	G/14_BG	HIV-1 Subtype G
AB485663	9	0	G	0	G	G	G	G	G	G	G	G	G	G	HIV-1 Subtype G
AF190127	9	0	H	0	H	H	H	H	H	H	H	H	H	H	#N/A
EF036535	9	0	01_AE	0	01_AE	01_AE	01_AE	01_AE	01_AE	01_AE	01_AE	01_AE	01_AE	01_AE/15_01B	HIV-1 CRF 01_AE
AB032741	9	0	01_AE	0	01_AE	01_AE	01_AE	01_AE	01_AE	01_AE	01_AE	01_AE	01_AE	01_AE/15_01B	HIV-1 CRF 01_AE
EF036528	9	0	01_AE	0	01_AE	01_AE	01_AE	01_AE	01_AE	01_AE	01_AE	01_AE	01_AE	01_AE/15_01B	HIV-1 CRF 01_AE
AB253723	9	0	01_AE	0	01_AE	01_AE	01_AE	01_AE	01_AE	01_AE	01_AE	01_AE	01_AE	01_AE/15_01B	HIV-1 CRF 01_AE
AB253640	9	0	01_AE	0	01_AE	01_AE	01_AE	01_AE	01_AE	01_AE	01_AE	01_AE	01_AE	01_AE/15_01B	HIV-1 CRF 01_AE
DQ859179	9	0	01_AE	0	01_AE	01_AE	01_AE	01_AE	01_AE	01_AE	01_AE	01_AE	01_AE	01_AE/15_01B	HIV-1 CRF 01_AE
AB253703	9	0	01_AE	0	01_AE	01_AE	01_AE	01_AE	01_AE	01_AE	01_AE	01_AE	01_AE	01_AE/15_01B	HIV-1 CRF 01_AE
AB253716	9	0	01_AE	0	01_AE	01_AE	01_AE	01_AE	01_AE	01_AE	01_AE	01_AE	01_AE	01_AE/15_01B	HIV-1 CRF 01_AE
AB253645	9	0	01_AE	0	01_AE	01_AE	01_AE	01_AE	01_AE	01_AE	01_AE	01_AE	01_AE	01_AE/15_01B	HIV-1 CRF 01_AE
AF197341	9	0	01_AE	0	01_AE	01_AE	01_AE	01_AE	01_AE	01_AE	01_AE	01_AE	01_AE	01_AE	HIV-1 CRF 01_AE
AB253697	9	0	01_AE	0	01_AE	01_AE	01_AE	01_AE	01_AE	01_AE	01_AE	01_AE	01_AE	01_AE/15_01B	HIV-1 CRF 01_AE
AB253666	9	0	01_AE	0	01_AE	01_AE	01_AE	01_AE	01_AE	01_AE	01_AE	01_AE	01_AE	01_AE/15_01B	HIV-1 CRF 01_AE
EF036530	9	0	01_AE	0	01_AE	01_AE	01_AE	01_AE	01_AE	01_AE	01_AE	01_AE	01_AE	01_AE/15_01B	HIV-1 CRF 01_AE
AB253676	9	0	01_AE	0	01_AE	01_AE	01_AE	01_AE	01_AE	01_AE	01_AE	01_AE	01_AE	01_AE/15_01B	HIV-1 CRF 01_AE
AB070352	9	0	01_AE	0	01_AE	01_AE	01_AE	01_AE	01_AE	01_AE	01_AE	01_AE	01_AE	01_AE/15_01B	HIV-1 CRF 01_AE
AB253689	9	0	01_AE	0	01_AE	01_AE	01_AE	01_AE	01_AE	01_AE	01_AE	01_AE	01_AE	01_AE/15_01B	HIV-1 CRF 01_AE
EF036533	9	0	01_AE	0	01_AE	01_AE	01_AE	01_AE	01_AE	01_AE	01_AE	01_AE	01_AE	01_AE/15_01B	HIV-1 CRF 01_AE
AB253642	9	0	01_AE	0	01_AE	01_AE	01_AE	01_AE	01_AE	01_AE	01_AE	01_AE	01_AE	01_AE/15_01B	HIV-1 CRF 01_AE
AF197339	9	0	01_AE	0	01_AE	01_AE	01_AE	01_AE	01_AE	01_AE	01_AE	01_AE	01_AE	01_AE/15_01B	HIV-1 CRF 01_AE
U54771	9	0	01_AE	0	01_AE	01_AE	01_AE	01_AE	01_AE	01_AE	01_AE	01_AE	01_AE	01_AE	#N/A
AB253705	9	0	01_AE	0	01_AE	01_AE	01_AE	01_AE	01_AE	01_AE	01_AE	01_AE	01_AE	01_AE/15_01B	HIV-1 CRF 01_AE
AB253725	9	0	01_AE	0	01_AE	01_AE	01_AE	01_AE	01_AE	01_AE	01_AE	01_AE	01_AE	01_AE/15_01B	HIV-1 CRF 01_AE
AB253699	9	0	01_AE	0	01_AE	01_AE	01_AE	01_AE	01_AE	01_AE	01_AE	01_AE	01_AE	01_AE/15_01B	HIV-1 CRF 01_AE
DQ314731	9	0	01_AE	0	01_AE	01_AE	01_AE	01_AE	01_AE	01_AE	01_AE	01_AE	01_AE	01_AE/15_01B	HIV-1 CRF 01_AE
AB253702	9	0	01_AE	0	01_AE	01_AE	01_AE	01_AE	01_AE	01_AE	01_AE	01_AE	01_AE	01_AE/15_01B	HIV-1 CRF 01_AE
AB253661	9	0	01_AE	0	01_AE	01_AE	01_AE	01_AE	01_AE	01_AE	01_AE	01_AE	01_AE	01_AE/15_01B	HIV-1 CRF 01_AE
AB253664	9	0	01_AE	0	01_AE	01_AE	01_AE	01_AE	01_AE	01_AE	01_AE	01_AE	01_AE	01_AE/15_01B	HIV-1 CRF 01_AE
AB253674	9	0	01_AE	0	01_AE	01_AE	01_AE	01_AE	01_AE	01_AE	01_AE	01_AE	01_AE	01_AE/15_01B	HIV-1 CRF 01_AE
AB253647	9	0	01_AE	0	01_AE	01_AE	01_AE	01_AE	01_AE	01_AE	01_AE	01_AE	01_AE	01_AE/15_01B	HIV-1 CRF 01_AE
AB253423	9	0	01_AE	0	01_AE	01_AE	01_AE	01_AE	01_AE	01_AE	01_AE	01_AE	01_AE	01_AE/15_01B	HIV-1 CRF 01_AE
AB253687	9	0	01_AE	0	01_AE	01_AE	01_AE	01_AE	01_AE	01_AE	01_AE	01_AE	01_AE	01_AE/15_01B	HIV-1 CRF 01_AE
AB253670	9	0	01_AE	0	01_AE	01_AE	01_AE	01_AE	01_AE	01_AE	01_AE	01_AE	01_AE	01_AE/15_01B	HIV-1 CRF 01_AE
AB253684	9	0	01_AE	0	01_AE	01_AE	01_AE	01_AE	01_AE	01_AE	01_AE	01_AE	01_AE	01_AE/15_01B	HIV-1 CRF 01_AE
AB253683	9	0	01_AE	0	01_AE	01_AE	01_AE	01_AE	01_AE	01_AE	01_AE	01_AE	01_AE	01_AE/15_01B	HIV-1 CRF 01_AE
AB253717	9	0	01_AE	0	01_AE	01_AE	01_AE	01_AE	01_AE	01_AE	01_AE	01_AE	01_AE	01_AE/15_01B	HIV-1 CRF 01_AE
U51189	9	0	01_AE	0	01_AE	01_AE	01_AE	01_AE	01_AE	01_AE	01_AE	01_AE	01_AE	01_AE/15_01B	#N/A
AB253671	9	0	01_AE	0	01_AE	01_AE	01_AE	01_AE	01_AE	01_AE	01_AE	01_AE	01_AE	01_AE/15_01B	HIV-1 CRF 01_AE
AB253692	9	0	01_AE	0	01_AE	01_AE	01_AE	01_AE	01_AE	01_AE	01_AE	01_AE	01_AE	01_AE/15_01B	HIV-1 CRF 01_AE
AB253712	9	0	01_AE	0	01_AE	01_AE	01_AE	01_AE	01_AE	01_AE	01_AE	01_AE	01_AE	01_AE/15_01B	<i>Sequence error</i>
AB253680	9	0	01_AE	0	01_AE	01_AE	01_AE	01_AE	01_AE	01_AE	01_AE	01_AE	01_AE	01_AE/15_01B	HIV-1 CRF 01_AE
AB253679	9	0	01_AE	0	01_AE	01_AE	01_AE	01_AE	01_AE	01_AE	01_AE	01_AE	01_AE	01_AE/15_01B	HIV-1 CRF 01_AE
AB253707	9	0	01_AE	0	01_AE	01_AE	01_AE	01_AE	01_AE	01_AE	01_AE	01_AE	01_AE	01_AE/15_01B	HIV-1 CRF 01_AE
EF036534	9	0	01_AE	0	01_AE	01_AE	01_AE	01_AE	01_AE	01_AE	01_AE	01_AE	01_AE	01_AE/15_01B	HIV-1 CRF 01_AE
AB253637	9	0	01_AE	0	01_AE	01_AE	01_AE	01_AE	01_AE	01_AE	01_AE	01_AE	01_AE	01_AE/15_01B	HIV-1 CRF 01_AE
AB253673	9	0	01_AE	0	01_AE	01_AE	01_AE	01_AE	01_AE	01_AE	01_AE	01_AE	01_AE	01_AE/15_01B	HIV-1 CRF 01_AE
AB253668	9	0	01_AE	0	01_AE	01_AE	01_AE	01_AE	01_AE	01_AE	01_AE	01_AE	01_AE	01_AE/15_01B	HIV-1 CRF 01_AE
AB253700	9	0	01_AE	0	01_AE	01_AE	01_AE	01_AE	01_AE	01_AE	01_AE	01_AE	01_AE	01_AE/15_01B	HIV-1 CRF 01_AE
AB253425	9	0	01_AE	0	01_AE	01_AE	01_AE	01_AE	01_AE	01_AE	01_AE	01_AE	01_AE	01_AE/15_01B	HIV-1 CRF 01_AE
AB253426	9	0	01_AE	0	01_AE	01_AE	01_AE	01_AE	01_AE	01_AE	01_AE	01_AE	01_AE	01_AE/15_01B	HIV-1 CRF 01_AE
AB253658	9	0	01_AE	0	01_AE	01_AE	01_AE	01_AE	01_AE	01_AE	01_AE	01_AE	01_AE	01_AE/15_01B	HIV-1 CRF 01_AE
AB253672	9	0	01_AE	0	01_AE	01_AE	01_AE	01_AE	01_AE	01_AE	01_AE	01_AE	01_AE	01_AE/15_01B	HIV-1 CRF 01_AE
AB253719	9	0	01_AE	0	01_AE	01_AE	01_AE	01_AE	01_AE	01_AE	01_AE	01_AE	01_AE	01_AE/15_01B	HIV-1 CRF 01_AE
AB220946	9	0	01_AE	0	01_AE	01_AE	01_AE	01_AE	01_AE	01_AE	01_AE	01_AE	01_AE	01_AE/15_01B	HIV-1 CRF 01_AE
AB253635	9	0	01_AE	0	01_AE	01_AE	01_AE	01_AE	01_AE	01_AE	01_AE	01_AE	01_AE	01_AE/15_01B	HIV-1 CRF 01_AE
AB253694	9	0	01_AE	0	01_AE	01_AE	01_AE	01_AE	01_AE	01_AE	01_AE	01_AE	01_AE	01_AE/15_01B	HIV-1 CRF 01_AE
AB485654	9	0	01_AE	0	01_AE	01_AE	01_AE	01_AE	01_AE	01_AE	01_AE	01_AE	01_AE	01_AE/15_01B	HIV-1 CRF 01_AE
AB253714	9	0	01_AE	0	01_AE	01_AE	01_AE	01_AE	01_AE	01_AE	01_AE	01_AE	01_AE	01_AE/15_01B	HIV-1 CRF 01_AE
AB032740	9	0	01_AE	0	01_AE	01_AE	01_AE	01_AE	01_AE	01_AE	01_AE	01_AE	01_AE	01_AE/15_01B	HIV-1 CRF 01_AE
AB253649	9	0	01_AE	0	01_AE	01_AE	01_AE	01_AE	01_AE	01_AE	01_AE	01_AE	01_AE	01_AE/15_01B	HIV-1 CRF 01_AE
AB253691	9	0	01_AE	0	01_AE	01_AE	01_AE	01_AE	01_AE	01_AE	01_AE	01_AE	01_AE	01_AE/15_01B	HIV-1 CRF 01_AE
AB253710	9	0	01_AE	0	01_AE	01_AE	01_AE	01_AE	01_AE	01_AE	01_AE	01_AE	01_AE	01_AE/15_01B	HIV-1 CRF 01_AE
AB253721	9	0	01_AE	0	01_AE	01_AE	01_AE	01_AE	01_AE	01_AE	01_AE	01_AE	01_AE	01_AE/15_01B	HIV-1 CRF 01_AE
EF036532	9	0	01_AE	0	01_AE	01_AE	01_AE	01_AE	01_AE	01_AE	01_AE	01_AE	01_AE	01_AE/15_01B	HIV-1 CRF 01_AE
AB253709	9	0	01_AE	0	01_AE	01_AE	01_AE	01_AE	01_AE	01_AE	01_AE	01_AE	01_AE	01_AE/15_01B	HIV-1 CRF 01_AE
AF164485	9	0	01_AE	0	01_AE	01_AE	01_AE	01_AE	01_AE	01_AE	01_AE	01_AE	01_AE	01_AE/15_01B	#N/A
DQ314732	9	0	01_AE	0	01_AE	01_AE	01_AE	01_AE	01_AE	01_AE	01_AE	01_AE	01_AE	01_AE/15_01B	HIV-1 CRF 01_AE
AB253677	9	0	01_AE	0	01_AE	01_AE	01_AE	01_AE	01_AE	01_AE	01_AE	01_AE	01_AE	01_AE/15_01B	HIV-1 CRF 01_AE
AB253665	9	0	01_AE	0	01_AE	01_AE	01_AE	01_AE	01_AE	01_AE	01_AE	01_AE	01_AE	01_AE/15_01B	HIV-1 CRF 01_AE
DQ859180	9	0	01_AE	0	01_AE	01_AE	01_AE	01_AE	01_AE	01_AE	01_AE	01_AE	01_AE	01_AE/15_01B	HIV-1 CRF 01_AE
AB253644	9	0	01_AE	0	01_AE	01_AE	01_AE	01_AE	01_AE	01_AE	01_AE	01_AE	01_AE	01_AE/15_01B	HIV-1 CRF 01_AE
AB253686	9	0	01_AE	0	01_AE	01_AE	01_AE	01_AE	01_AE	01_AE	01_AE	01_AE	01_AE	01_AE/15_01B	HIV-1 CRF 01_AE
AB253659	9	0	01_AE	0	01_AE	01_AE	01_AE	01_AE	01_AE	01_AE	01_AE	01_AE	01_AE	01_AE/15_01B	HIV-1 CRF 01_AE
AB253654	9	0	01_AE	0	01_AE	01_AE	01_AE	01_AE	01_AE	01_AE	01_AE	01_AE	01_AE	01_AE/15_01B	HIV-1 CRF 01_AE
EF036529	9	0	01_AE	0	01_AE	01_AE	01_AE	01_AE	01_AE	01_AE	01_AE	01_AE	01_AE	01_AE/15_01B	HIV-1 CRF 01_AE
AF197340	9	0	01_AE	0	01_AE	01_AE	01_AE	01_AE	01_AE	01_AE	01_AE	01_AE	01_AE	01_AE	HIV-1 CRF 01_AE
AB253706	9	0	01_AE	0	01_AE	01_AE	01_AE	01_AE	01_AE	01_AE	01_AE	01_AE	01_AE	01_AE/15_01B	HIV-1 CRF 01_AE
AB253663	9	0	01_AE	0	01_AE	01_AE	01_AE	01_AE	01_AE	01_AE	01_AE	01_AE	01_AE	01_AE/15_01B	HIV-1 CRF 01_AE
AB253715	9	0	01_AE	0	01_AE	01_AE	01_AE	01_AE	01_AE	01_AE	01_AE	01_AE	01_AE	01_AE/15_01B	HIV-1 CRF 01_AE
AF197338	9	0	01_AE	0	01_AE	01_AE	01_AE	01_AE	01_AE	01_AE	01_AE	01_AE	01_AE	01_AE/15_01B	HIV-1 CRF 01_AE
BD187399	9	0	01_AE	0	01_AE	01_AE	01_AE	01_AE	01_AE	01_AE	01_AE	01_AE	01_AE	01_AE/15_01B	HIV-1 CRF 01_AE
AB253722	9	0	01_AE	0	01_AE	01_AE	01_AE	01_AE	01_AE	01_AE	01_AE	01_AE	01_AE	01_AE/15_01B	HIV-1 CRF 01_AE
AB253651	9	0	01_AE	0	01_AE	01_AE	01_AE	01_AE	01_AE	01_AE	01_AE	01_AE	01_AE	01_AE/15_01B	HIV-1 CRF 01_AE
AB253669	9	0	01_AE	0	01_AE	01_AE	01_AE	01_AE	01_AE	01_AE	01_AE	01_AE	01_AE	01_AE/15_01B	HIV-1 CRF 01_AE
AB253646	9	0	01_AE	0	01_AE	01_AE	01_AE	01_AE	01_AE	01_AE	01_AE	01_AE	01_AE	01_AE/15_01B	HIV-1 CRF 01_AE
AB253685	9	0	01_AE	0	01_AE	01_AE	01_AE	01_AE	01_AE	01_AE	01_AE	01_AE	01_AE	01_AE/15_01B	HIV-1 CRF 01_AE
AB253701	9	0	01_AE	0	01_AE	01_AE	01_AE	01_AE	01_AE	01_AE	01_AE	01_AE	01_AE	01_AE/15_01B	HIV-1 CRF 01_AE
AB253704	9	0	01_AE	0	01_AE	01_AE	01_AE	01_AE	01_AE	01_AE	01_AE	01_AE	01_AE	01_AE/15_01B	<i>Sequence error</i>
AB485653	9	0	01_AE	0	01_AE	01_AE	01_AE	01_AE	01_AE	01_AE	01_AE	01_AE	01_AE	01_AE/15_01B	HIV-1 CRF 01_AE
AB253675	9	0	01_AE	0	01_AE	01_AE	01_AE	01_AE	01_AE	01_AE	01_AE	01_AE	01_AE	01_AE/15_01B	HIV-1 CRF 01_AE
U51188	9	0	01_AE	0	01_AE	01_AE	01_AE	01_AE	01_AE	01_AE	01_AE	01_AE	01_AE	01_AE	#N/A
AB253424	9	0	01_AE	0	01_AE	01_AE	01_AE	01_AE	01_AE	01_AE	01_AE	01_AE	01_AE	01_AE/15_01B	HIV-1 CRF 01_AE
EF036536	9	0	01_AE	0	01_AE	01_AE	01_AE	01_AE	01_AE	01_AE	01_AE	01_AE	01_AE	01_AE/15_01B	HIV-1 CRF 01_AE
AB253639	9	0	01_AE	0	01_AE	01_AE	01_AE	01_AE	01_AE	01_AE	01_AE	01_AE	01_AE	01_AE/15_01B	HIV-1 CRF 01_AE
AB253696	9	0	01_AE	0	01_AE	01_AE	01_AE	01_AE	01_AE	01_AE	01_AE	01_AE	01_AE	01_AE/15_01B	HIV-1 CRF 01_AE
AB253656	9	0	01_AE	0	01_AE	01_AE	01_AE	01_AE	01_AE	01_AE	01_AE	01_AE	01_AE	01_AE/15_01B	HIV-1 CRF 01_AE
AB253724	9	0	01_AE	0	01_AE	01_AE	01_AE	01_AE	01_AE	01_AE	01_AE	01_AE	01_AE	01_AE/15_01B	HIV-1 CRF 01_AE
DQ234790	9	0	01_AE	0	01_AE	01_AE	01_AE	01_AE	01_AE	01_AE	01_AE	01_AE	01_AE	01_AE/15_01B	HIV-1 CRF 01_AE
AF259955	9	0	01_AE	0	01_AE	01_AE	01_AE	01_AE	01_AE	01_AE	01_AE	01_AE	01_AE	01_AE/15_01B	#N/A
AB253667	9	0	01_AE	0	01_AE	01_AE	01_AE	01_AE	01_AE	01_AE	01_AE	01_AE	01_AE	01_AE/15_01B	HIV-1 CRF 01_AE
AB253708	9	0	01_AE	0	01_AE	01_AE	01_AE	01_AE	01_AE	01_AE	01_AE	01_AE	01_AE	01_AE/15_01B	HIV-1 CRF 01_AE
AB220945	9	0	01_AE	0	01_AE	01_AE	01_AE	01_AE	01_AE	01_AE	01_AE	01_AE	01_AE	01_AE/15_01B	HIV-1 CRF 01_AE
AB253653	9	0	01_AE	0	01_AE	01_AE	01_AE	01_AE	01_AE	01_AE	01_AE	01_AE	01_AE	01_AE/15_01B	HIV-1 CRF 01_AE
AB253718	9	0	01_AE	0	01_AE	01_AE	01_AE	01_AE	01_AE	01_AE	01_AE	01_AE	01_AE	01_AE/15_01B	HIV-1 CRF 01_AE
AB253427	9	0	01_AE	0	01_AE	01_AE	01_AE	01_AE	01_AE	01_AE	01_AE	01_AE	01_AE	01_AE/15_01B	HIV-1 CRF 01_AE
AB253650	9	0	01_AE	0	01_AE	01_AE	01_AE	01_AE	01_AE	01_AE	01_AE	01_AE	01_AE	01_AE/15_01B	HIV-1 CRF 01_AE
AB220944	9	0	01_AE	0	01_AE	01_AE	01_AE	01_AE	01_AE	01_AE	01_AE	01_AE	01_AE	01_AE/15_01B	HIV-1 CRF 01_AE
AB253655	9	0	01_AE	0	01_AE	01_AE	01_AE	01_AE	01_AE	01_AE	01_AE	01_AE	01_AE	01_AE/15_01B	HIV-1 CRF 01_AE
EF036531	9	0	01_AE	0	01_AE	01_AE	01_AE	01_AE	01_AE	01_AE	01_AE	01_AE	01_AE	01_AE/15_01B	HIV-1 CRF 01_AE
AB253662	9	0	01_AE	0	01_AE	01_AE	01_AE	01_AE	01_AE	01_AE	01_AE	01_AE	01_AE	01_AE/15_01B	HIV-1 CRF 01_AE
AB052995	9	0	01_AE	0	01_AE	01_AE	01_AE	01_AE	01_AE	01_AE	01_AE	01_AE	01_AE	01_AE/15_01B	HIV-1 CRF 01_AE
AB253698	9	0	01_AE	0	01_AE	01_AE	01_AE	01_AE	01_AE	01_AE	01_AE	01_AE	01_AE	01_AE/15_01B	HIV-1 CRF 01_AE
AB253636	9	0	01_AE	0	01_AE	01_AE	01_AE	01_AE	01_AE	01_AE	01_AE	01_AE	01_AE	01_AE/15_01B	HIV-1 CRF 01_AE
AB253690	9	0	01_AE	0	01_AE	01_AE	01_AE	01_AE	01_AE	01_AE	01_AE	01_AE	01_AE	01_AE/15_01B	HIV-1 CRF 01_AE
AB253648	9	0	01_AE	0	01_AE	01_AE	01_AE	01_AE	01_AE	01_AE	01_AE	01_AE	01_AE	01_AE/15_01B	HIV-1 CRF 01_AE
AB253693	9	0	01_AE	0	01_AE	01_AE	01_AE	01_AE	01_AE	01_AE	01_AE	01_AE	01_AE	01_AE/15_01B	HIV-1 CRF 01_AE
AB253638	9	0	01_AE	0	01_AE	01_AE	01_AE	01_AE	01_AE	01_AE	01_AE	01_AE	01_AE	01_AE/15_01B	HIV-1 CRF 01_AE
AB253682	9	0	01_AE	0	01_AE	01_AE	01_AE	01_AE	01_AE	01_AE	01_AE	01_AE	01_AE	01_AE/15_01B	HIV-1 CRF 01_AE
AB253641	9	0	01_AE	0	01_AE	01_AE	01_AE	01_AE	01_AE	01_AE	01_AE	01_AE	01_AE	01_AE/15_01B	HIV-1 CRF 01_AE
AB253711	9	0	01_AE	0	01_AE	01_AE	01_AE	01_AE	01_AE	01_AE	01_AE	01_AE	01_AE	01_AE/15_01B	HIV-1 CRF 01_AE
AB253678	9	0	01_AE	0	01_AE	01_AE	01_AE	01_AE	01_AE	01_AE	01_AE	01_AE	01_AE	01_AE/15_01B	HIV-1 CRF 01_AE
AB253660	9	0	01_AE	0	01_AE	01_AE	01_AE	01_AE	01_AE	01_AE	01_AE	01_AE	01_AE	01_AE/15_01B	HIV-1 CRF 01_AE
AB253688	9	0	01_AE	0	01_AE	01_AE	01_AE	01_AE	01_AE	01_AE	01_AE	01_AE	01_AE	01_AE/15_01B	HIV-1 CRF 01_AE
AB253681	9	0	01_AE	0	01_AE	01_AE	01_AE	01_AE	01_AE	01_AE	01_AE	01_AE	01_AE	01_AE/15_01B	HIV-1 CRF 01_AE
AB253657	9	0	01_AE	0	01_AE	01_AE	01_AE	01_AE	01_AE	01_AE	01_AE	01_AE	01_AE	01_AE/15_01B	HIV-1 CRF 01_AE
EF036527	9	0	01_AE	0	01_AE	01_AE	01_AE	01_AE	01_AE	01_AE	01_AE	01_AE	01_AE	01_AE/15_01B	HIV-1 CRF 01_AE
DQ859178	9	0	01_AE	0	01_AE	01_AE	01_AE	01_AE	01_AE	01_AE	01_AE	01_AE	01_AE	01_AE/15_01B	HIV-1 CRF 01_AE
AB220948	9	0	01_AE	0	01_AE	01_AE	01_AE	01_AE	01_AE	01_AE	01_AE	01_AE	01_AE	01_AE/15_01B	HIV-1 CRF 01_AE
AB253652	9	0	01_AE	0	01_AE	01_AE	01_AE	01_AE	01_AE	01_AE	01_AE	01_AE	01_AE	01_AE/15_01B	HIV-1 CRF 01_AE
AB220947	9	0	01_AE	0	01_AE	01_AE	01_AE	01_AE	01_AE	01_AE	01_AE	01_AE	01_AE	01_AE/15_01B	HIV-1 CRF 01_AE
AB253695	9	0	01_AE	0	01_AE	01_AE	01_AE	01_AE	01_AE	01_AE	01_AE	01_AE	01_AE	01_AE/15_01B	HIV-1 CRF 01_AE
AB253643	9	0	01_AE	0	01_AE	01_AE	01_AE	01_AE	01_AE	01_AE	01_AE	01_AE	01_AE	01_AE/15_01B	HIV-1 CRF 01_AE
AF259954	9	0	01_AE	0	01_AE	01_AE	01_AE	01_AE	01_AE	01_AE	01_AE	01_AE	01_AE	01_AE/15_01B	#N/A
AB253713	9	0	01_AE	0	01_AE	01_AE	01_AE	01_AE	01_AE	01_AE	01_AE	01_AE	01_AE	01_AE/15_01B	HIV-1 CRF 01_AE
AB253720	9	0	01_AE	0	01_AE	01_AE	01_AE	01_AE	01_AE	01_AE	01_AE	01_AE	01_AE	01_AE/15_01B	HIV-1 CRF 01_AE
AB485655	9	0	01_AE	0	01_AE	01_AE	01_AE	01_AE	01_AE	01_AE	01_AE	01_AE	01_AE	01_AE/15_01B	HIV-1 CRF 01_AE
AB286851	9	0	06_cpx	0	06_cpx	06_cpx	06_cpx	06_cpx	06_cpx	06_cpx	06_cpx	06_cpx	06_cpx	06_CPX	HIV-1 CRF 06_CPX
AY500393	9	1	A	0	A	A	A	[A]	A	A	A	A	A	03_AB/A1	HIV-1 Subtype A (A1)
DQ396400	9	1	A	0	A	A	A	A	A	A	[01_AE]	A	A	A1/02_AG/11_CPX/01_AE	HIV-1 Subtype A (A1)
FJ496081	9	1	B	0	B	B	B	B	B	[B]	B	B	B	B	HIV-1 Subtype B
FJ496083	9	1	B	0	B	B	B	B	B	[B]	B	B	B	B	HIV-1 Subtype B
EF057102	9	1	B	0	B	B	[B]	B	B	B	B	B	B	B/15_01B	HIV-1 Subtype B
FJ496085	9	1	B	0	B	B	B	B	B	[B]	B	B	B	B	HIV-1 Subtype B
AB289589	9	1	B	0	B	B	B	[B]	B	B	B	B	B	B	HIV-1 Subtype B
GU177863	9	1	B	0	B	B	[B]	B	B	B	B	B	B	B/15_01B	HIV-1 Subtype B
AB289587	9	1	B	0	B	B	B	B	B	B	[G]	B	B	B	HIV-1 Subtype B
DQ007903	9	1	B	0	B	B	[B]	B	B	B	B	B	B	B/15_01B/07_BC	HIV-1 Subtype B
AY835748	9	1	B	0	B	B	B	B	B	B	[B]	B	B	B	HIV-1 Subtype B
FJ496082	9	1	B	0	B	B	B	B	B	[B]	B	B	B	B	HIV-1 Subtype B
AY531116	9	1	B	0	B	B	[B]	B	B	B	B	B	B	B/15_01B	HIV-1 Subtype B
DQ990880	9	1	B	0	B	B	[B]	B	B	B	B	B	B	B/15_01B	HIV-1 Subtype B
AB097870	9	1	B	0	B	B	[B]	B	B	B	B	B	B	B/15_01B	HIV-1 Subtype B
FJ496084	9	1	B	0	B	B	B	B	B	[B]	B	B	B	B	HIV-1 Subtype B
EF637046	9	1	B	0	B	B	B	B	B	[B]	B	B	B	B	HIV-1 Subtype B
AB289588	9	1	B	0	B	B	B	B	B	B	[G]	B	B	B	HIV-1 Subtype B
AB289590	9	1	B	0	B	B	B	[B]	B	B	B	B	B	B	HIV-1 Subtype B
AY703909	9	1	C	0	C	C	C	C	C	[C]	C	C	C	C/08_BC	HIV-1 Subtype C
DQ164119	9	1	C	0	C	C	C	C	C	[C]	C	C	C	C/07_BC/08_BC	HIV-1 Subtype C
DQ369997	9	1	C	0	C	C	C	C	C	[C]	C	C	C	C/08_BC	HIV-1 Subtype C
AY772694	9	1	C	0	C	C	C	[01_AE]	C	C	C	C	C	C/08_BC	HIV-1 Subtype C
AY463219	9	1	C	0	C	C	C	C	C	[C]	C	C	C	C/08_BC	HIV-1 Subtype C
DQ369980	9	1	C	0	C	C	C	C	C	[H]	C	C	C	C/07_BC/08_BC	HIV-1 Subtype C
DQ164123	9	1	C	0	C	C	C	C	C	[C]	C	C	C	C/08_BC/07_BC	HIV-1 Subtype C
DQ056408	9	1	C	0	C	C	C	C	C	[C]	C	C	C	C/08_BC/07_BC/10_CD	HIV-1 Subtype C
AY772691	9	1	C	0	C	C	C	C	C	[C]	C	C	C	C/08_BC	HIV-1 Subtype C
AY878068	9	1	C	0	C	C	C	C	C	[K]	C	C	C	C/08_BC/07_BC	HIV-1 Subtype C
DQ164128	9	1	C	0	C	C	C	C	C	C	C	C	[C]	C/08_BC	HIV-1 Subtype C
AF110975	9	1	C	0	[C]	C	C	C	C	C	C	C	C	C/08_BC/07_BC	#N/A
DQ054367	9	1	D	0	D	D	D	D	D	D	D	[J]	D	D/B	Check the bootscan
AB480300	9	1	F	0	F	F	F	F	F	[F]	F	F	F	F1/12_BF	Check the bootscan
AB480298	9	1	F	0	F	F	F	F	F	[H]	F	F	F	F1/12_BF	HIV-1 Subtype F (F1)
AB485656	9	1	F	0	F	F	F	F	F	[F]	F	F	F	F1/12_BF	HIV-1 Subtype F (F1)
DQ358801	9	1	F	0	F	F	F	F	F	[B]	F	F	F	12_BF/F1	HIV-1 Subtype F (F1)
AB485657	9	1	F	0	F	F	F	F	F	[F]	F	F	F	F1/12_BF	HIV-1 Subtype F (F1)
FJ771006	9	1	F	0	F	F	F	F	F	[F]	F	F	F	12_BF/F1	HIV-1 Subtype F (F1)
FJ389364	9	1	G	0	G	G	G	G	G	[G]	G	G	G	G/14_BG/06_CPX	HIV-1 Subtype G
EU786670	9	1	G	0	G	G	G	G	G	[G]	G	G	G	G	HIV-1 Subtype G
AY586549	9	1	G	0	G	G	G	G	G	[G]	G	G	G	G/14_BG	HIV-1 Subtype G
AY772535	9	1	G	0	G	G	G	G	G	[G]	G	G	G	G/14_BG/06_CPX	HIV-1 Subtype G
AY586547	9	1	G	0	G	G	G	G	G	[G]	G	G	G	G/14_BG/06_CPX	HIV-1 Subtype G
AF061640	9	1	G	0	G	G	G	G	G	[G]	G	G	G	G	#N/A
AB485652	9	1	01_AE	0	01_AE	01_AE	01_AE	01_AE	01_AE	[01_AE]	01_AE	01_AE	01_AE	01_AE/15_01B	HIV-1 CRF 01_AE
AB049811	9	1	02_AG	0	02_AG	02_AG	02_AG	02_AG	02_AG	02_AG	02_AG	02_AG	[J]	02_AG	HIV-1 CRF 02_AG
AF063223	9	1	02_AG	0	02_AG	02_AG	02_AG	02_AG	02_AG	02_AG	02_AG	02_AG	[J]	02_AG	#N/A
AB286864	9	1	02_AG	0	02_AG	02_AG	02_AG	02_AG	02_AG	02_AG	02_AG	02_AG	[J]	02_AG	Check the bootscan
AB485634	9	1	02_AG	0	02_AG	02_AG	02_AG	02_AG	02_AG	02_AG	02_AG	02_AG	[J]	02_AG	HIV-1 CRF 02_AG
AB231898	9	1	02_AG	0	02_AG	02_AG	02_AG	02_AG	02_AG	02_AG	02_AG	02_AG	[J]	02_AG	HIV-1 CRF 02_AG
AB286863	9	1	02_AG	0	02_AG	02_AG	02_AG	02_AG	02_AG	02_AG	02_AG	02_AG	[J]	02_AG	Check the bootscan
AB485635	9	1	02_AG	0	02_AG	02_AG	02_AG	02_AG	02_AG	02_AG	02_AG	02_AG	[J]	02_AG	HIV-1 CRF 02_AG
AF049337	9	1	04_cpx	0	04_cpx	[F]	04_cpx	04_cpx	04_cpx	04_cpx	04_cpx	04_cpx	04_cpx	04_CPX	HIV-1 CRF 04_CPX
AJ288981	9	1	06_cpx	0	06_cpx	06_cpx	06_cpx	[J]	06_cpx	06_cpx	06_cpx	06_cpx	06_cpx	06_CPX	Check the bootscan
AB286852	9	1	06_cpx	0	06_cpx	06_cpx	06_cpx	06_cpx	06_cpx	06_cpx	[G]	06_cpx	06_cpx	06_CPX	HIV-1 CRF 06_CPX
AJ291719	9	1	11_cpx	0	11_cpx	11_cpx	11_cpx	11_cpx	11_cpx	11_cpx	[H]	11_cpx	11_cpx	11_CPX	HIV-1 CRF 11_CPX
AF413987	9	2	A	0	A	A	A	[A]	A	[A]	A	A	A	03_AB/A1/02_AG	HIV-1 Subtype A (A1)
AF286237	9	2	A	0	[A]	A	A	A	[H]	A	A	A	A	A2	#N/A
EU786681	9	2	C	0	C	[C]	C	C	C	[C]	C	C	C	C/08_BC/07_BC	HIV-1 Subtype C
FJ771009	9	2	F	0	F	[F]	F	F	F	[F]	F	F	F	F1/12_BF	HIV-1 Subtype F (F1)
AB480301	9	2	F	0	F	F	F	[F]	F	[F]	F	F	F	F1/12_BF	Check the bootscan
FJ389366	9	2	G	0	G	[G]	G	G	G	[G]	G	G	G	G/14_BG	HIV-1 Subtype G
AY586548	9	2	G	0	G	[01_AE]	G	G	G	[G]	G	G	G	G/14_BG/06_CPX	HIV-1 Subtype G
FJ389365	9	2	G	0	G	G	G	G	G	G	[G]	[G]	G	G/14_BG/06_CPX	HIV-1 Subtype G
AY612637	9	2	G	0	G	G	G	G	G	[G]	G	[G]	G	14_BG/G	HIV-1 Subtype G
FJ389367	9	2	G	0	G	G	G	G	[G]	G	[G]	G	G	14_BG/G/06_CPX	HIV-1 Subtype G
L39106	9	2	02_AG	0	02_AG	02_AG	02_AG	[H]	02_AG	02_AG	02_AG	02_AG	[J]	02_AG	HIV-1 CRF 02_AG
AB485633	9	2	02_AG	0	02_AG	02_AG	02_AG	02_AG	02_AG	02_AG	02_AG	[A]	[J]	02_AG	Check the bootscan
AB231894	9	2	02_AG	0	[01_AE]	02_AG	02_AG	02_AG	02_AG	02_AG	02_AG	02_AG	[A]	02_AG	Check the bootscan
AB231896	9	2	02_AG	0	02_AG	02_AG	02_AG	[H]	02_AG	02_AG	02_AG	02_AG	[J]	02_AG	HIV-1 CRF 02_AG
DD409979	9	2	02_AG	0	02_AG	02_AG	02_AG	[H]	02_AG	02_AG	02_AG	02_AG	[J]	02_AG	HIV-1 CRF 02_AG
AF119819	9	2	04_cpx	0	04_cpx	[01_AE]	04_cpx	04_cpx	[01_AE]	04_cpx	04_cpx	04_cpx	04_cpx	04_CPX	#N/A
AJ288982	9	2	06_cpx	0	06_cpx	06_cpx	06_cpx	[01_AE]	06_cpx	06_cpx	06_cpx	[H]	06_cpx	06_CPX	HIV-1 CRF 06_CPX
AJ291718	9	2	11_cpx	0	11_cpx	[A]	11_cpx	11_cpx	11_cpx	11_cpx	[H]	11_cpx	11_cpx	11_CPX	Check the bootscan
DQ164125	9	3	C	0	[C]	C	C	C	C	C	[C]	C	[C]	C/08_BC/07_BC	HIV-1 Subtype C
AB480299	9	3	F	0	F	F	[F]	F	F	[H]	[F]	F	F	F1/12_BF	HIV-1 Subtype F (F1)
FJ771010	9	3	F	0	F	F	F	F	F	[F]	[F]	[F]	F	F1/12_BF	HIV-1 Subtype F (F1)
AB286861	9	3	02_AG	0	[01_AE]	[01_AE]	02_AG	02_AG	02_AG	02_AG	02_AG	02_AG	[J]	02_AG	Check the bootscan
AB286856	9	3	02_AG	0	02_AG	[F]	02_AG	[F]	02_AG	02_AG	02_AG	02_AG	[J]	02_AG	HIV-1 CRF 02_AG
AB231895	9	3	02_AG	0	02_AG	02_AG	02_AG	[F]	[01_AE]	02_AG	02_AG	02_AG	[J]	02_AG	Check the bootscan
AB485636	9	3	02_AG	0	[01_AE]	02_AG	02_AG	[F]	02_AG	02_AG	02_AG	02_AG	[J]	02_AG	HIV-1 CRF 02_AG
AB286855	9	3	02_AG	0	02_AG	[F]	02_AG	[F]	02_AG	02_AG	02_AG	02_AG	[J]	02_AG	HIV-1 CRF 02_AG
AB485637	9	3	02_AG	0	[01_AE]	02_AG	02_AG	[F]	02_AG	02_AG	02_AG	02_AG	[J]	02_AG	HIV-1 CRF 02_AG
AF119820	9	3	04_cpx	0	04_cpx	[F]	04_cpx	04_cpx	04_cpx	[K]	[01_AE]	04_cpx	04_cpx	04_CPX	#N/A
AF064699	9	3	06_cpx	0	06_cpx	06_cpx	06_cpx	[J]	06_cpx	06_cpx	[G]	[K]	06_cpx	06_CPX	#N/A
AJ291720	9	3	11_cpx	0	[K]	[A]	11_cpx	11_cpx	11_cpx	11_cpx	[F]	11_cpx	11_cpx	11_CPX	HIV-1 CRF 11_CPX
AF286239	9	3	16_AD	0	16_AD	16_AD	16_AD	16_AD	[H]	[A]	16_AD	16_AD	[H]	16_A2D	#N/A
FJ771008	9	4	F	0	F	[F]	F	[F]	F	[F]	[F]	F	F	F1/12_BF	HIV-1 Subtype F (F1)
DQ979025	9	4	F	0	F	[F]	F	F	F	[F]	[B]	F	[F]	F1/12_BF	HIV-1 Subtype F (F1)
AB286862	9	4	02_AG	0	[01_AE]	[01_AE]	02_AG	[F]	02_AG	02_AG	02_AG	02_AG	[J]	02_AG	HIV-1 CRF 02_AG
AB286859	9	5	02_AG	0	[01_AE]	02_AG	02_AG	[H]	[01_AE]	02_AG	[G]	02_AG	[J]	02_AG	Check the bootscan
AB286860	9	5	02_AG	0	[01_AE]	02_AG	02_AG	[H]	[01_AE]	02_AG	[G]	02_AG	[J]	02_AG	Check the bootscan
DQ400856	9	6	06_cpx	0	06_cpx	[F]	[G]	[G]	06_cpx	[J]	[G]	06_cpx	[J]	06_CPX	HIV-1 CRF 06_CPX
AY535659	9	6	06_cpx	0	06_cpx	[F]	[G]	[J]	06_cpx	[J]	[G]	06_cpx	[J]	06_CPX	HIV-1 CRF 06_CPX
GQ290462	9	7	F	0	[F]	[F]	F	[F]	F	[F]	[F]	[F]	[F]	F1/12_BF	HIV-1 Subtype F (F1)
DQ845387	9	8	13_cpx	0	[F]	[B]	[A]	13_cpx	[G]	[01_AE]	[G]	[J]	[G]	13_CPX	HIV-1 CRF 13_CPX
DQ845388	9	8	13_cpx	0	13_cpx	[01_AE]	[A]	[01_AE]	[G]	[01_AE]	[G]	[H]	[G]	13_CPX	Check the bootscan
EU697906	9	9	25_cpx	0	[A]	[F]	[G]	[J]	[G]	[G]	[G]	[K]	[J]	G/11_CPX	Check the bootscan
AM851091	9	9	27_cpx	0	[K]	[01_AE]	[H]	[J]	[G]	[H]	[F]	[K]	[J]	G/01_AE/H	Check the bootscan
FJ711703	9	9	H	0	[H]	[H]	[H]	[H]	[H]	[H]	[H]	[J]	[H]	H	HIV-1 Subtype H
EF178356	8	0	B	0	B	B	B	B	B	B	B	B		B	Check the bootscan
DQ295192	8	0	B	0	B	B	B	B	B	B	B	B		B	HIV-1 Subtype B
AY839827	8	0	B	0	B	B	B	B	B	B	B	B		B	HIV-1 Subtype B
EF178350	8	5	B	0	B	[B]	[B]	B	B	[B]	[B]	[B]		B	Check the bootscan
AF042106	7	0	B	0	B	B	B	B	B	B	B			B	#N/A
U37270	7	0	B	0	B	B	B	B	B	B	B			B	#N/A
EF178343	4	1	B	0	B	[B]	B	B						B	Check the bootscan
EF178325	4	2	B	0	[B]	B	B	[B]						B	Check the bootscan
EU547186	1	0	B	0	B									B/03_AB	HIV-1 Subtype B

## Sheet: unknown LANL
GB acc	segments	undecided	LANL	discordant	5tat	vpr	env	nef	gag	ltr	vpu	vif	pol		NCBI	REGA
FJ670531	9	0	?	0	B	B	B	B	B	B	B	B	B		B	HIV-1 Subtype B
EU541617	9	0	?	0	B	B	B	B	B	B	B	B	B		B	HIV-1 Subtype B
FJ670519	9	0	?	0	A	A	A	A	A	A	A	A	A		A1	HIV-1 Subtype A (A1)
GU647197	9	1	?	0	B	B	[B]	B	B	B	B	B	B		B/15_01B	HIV-1 Subtype B
GU647198	9	1	?	0	B	B	[B]	B	B	B	B	B	B		B/15_01B	HIV-1 Subtype B
GU647196	9	1	?	0	B	B	[B]	B	B	B	B	B	B		B/15_01B	HIV-1 Subtype B
EU448296	9	1	?	0	C	C	C	B	C	[B]	C	C	C		C/B	Check the bootscan
FJ670515	9	2	?	0	02_AG	[J]	A	A	02_AG	A	02_AG	02_AG	[A]		02_AG	Check the bootscan
EU448295	9	4	?	0	A	A	A	C	[A]	[H]	[K]	A	[K]		A1/06_CPX/09_CPX	Check the bootscan
EF420987	9	4	?	0	[B]	[C]	[C]	B	[C]	B	B	C	C		07_BC/B	Check the bootscan
FJ670518	9	5	?	0	[G]	G	[B]	G	G	[G]	[G]	14_BG	[G]		14_BG	HIV-1 CRF 14_BG
FJ670517	9	6	?	0	G	G	[B]	G	[G]	[G]	[G]	[G]	[G]		14_BG	HIV-1 CRF 14_BG
FJ670520	9	6	?	0	[G]	G	[G]	G	G	[G]	[G]	[G]	[G]		14_BG	HIV-1 Subtype G
FJ670522	9	7	?	0	[G]	G	[B]	G	[G]	[G]	[G]	[G]	[G]		14_BG	HIV-1 CRF 14_BG
FJ670528	9	7	?	0	G	G	[B]	[G]	[G]	[G]	[G]	[G]	[G]		14_BG	HIV-1 CRF 14_BG
FV536567	8	7	?	0	[01_AE]	[01_AE]	[01_AE]	[01_AE]	01_AE	[01_AE]	[01_AE]	[01_AE]			01_AE	HIV-1 CRF 01_AE
FV536578	8	7	?	0	[F]	[F]	[F]	[F]	B	[F]	[F]	[B]			12_BF	Check the bootscan
FV536642	8	7	?	0	[F]	[F]	[F]	[F]	B	[F]	[F]	[B]			12_BF	Check the bootscan
FV536631	8	7	?	0	[01_AE]	[01_AE]	[01_AE]	[01_AE]	01_AE	[01_AE]	[01_AE]	[01_AE]			01_AE	HIV-1 CRF 01_AE
FV536622	7	6	?	0	[B]	[B]	[B]	B	[B]	[K]	[B]				B	HIV-1 Subtype B
FV536558	7	6	?	0	[B]	[B]	[B]	B	[B]	[K]	[B]				B	Check the bootscan
FV536635	5	4	?	0	[F]	[F]	[F]	F	[F]						05_DF	HIV-1 CRF 05_DF
FV536571	5	4	?	0	[F]	[F]	[F]	F	[F]						05_DF	HIV-1 CRF 05_DF
FV536582	4	4	?	0	[K]	[A]	[G]	[A]							16_A2D	Check the bootscan
FV536570	4	4	?	0	[J]	[01_AE]	[A]	[K]							04_CPX	HIV-1 CRF 04_CPX
FV536634	4	4	?	0	[J]	[01_AE]	[A]	[K]							04_CPX	HIV-1 CRF 04_CPX
FV536646	4	4	?	0	[K]	[A]	[G]	[A]							16_A2D	Check the bootscan
FV536620	3	3	?	0	[A]	[A]	[A]								A1	Check the bootscan
FV536564	3	3	?	0	[H]	[H]	[H]								H	HIV-1 Subtype H
FV536633	3	3	?	0	[01_AE]	[G]	[G]								02_AG	Check the bootscan
FV536628	3	3	?	0	[H]	[H]	[H]								H	HIV-1 Subtype H
FV536632	3	3	?	0	[01_AE]	[G]	[G]								02_AG	HIV-1 CRF 02_AG
FV536569	3	3	?	0	[01_AE]	[G]	[G]								02_AG	HIV-1 CRF 02_AG
FV536568	3	3	?	0	[01_AE]	[G]	[G]								02_AG	HIV-1 CRF 02_AG
FV536556	3	3	?	0	[A]	[A]	[A]								A1	Check the bootscan
FV536573	2	2	?	0	[C]	[01_AE]									07_BC	HIV-1 CRF 07_BC
FV536637	2	2	?	0	[C]	[01_AE]									07_BC	HIV-1 CRF 07_BC
FV536587	1	1	?	0	[J]										CPZ/14_BG	<i>Sequence error</i>
FV536572	1	1	?	0	[01_AE]										06_CPX	HIV-1 CRF 06_CPX
FV536650	1	1	?	0	[B]										O	HIV 1 O group
FV536639	1	1	?	0	[01_AE]										09_CPX	Check the bootscan
FV536636	1	1	?	0	[01_AE]										06_CPX	HIV-1 CRF 06_CPX
FV536651	1	1	?	0	[J]										CPZ/14_BG	<i>Sequence error</i>
FV536586	1	1	?	0	[B]										O	HIV 1 O group
FV536575	1	1	?	0	[01_AE]										09_CPX	Check the bootscan

## Sheet: pivot noDiscord
개수 : REGA	LANL
REGA	01_AE	02_AG	04_cpx	06_cpx	11_cpx	13_cpx	16_AD	25_cpx	27_cpx	A	B	C	D	F	G	H	총합계
<i>Sequence error</i>	2										4						6
Check the bootscan		8		1	1	1		1	1	1	6		13	2			35
HIV-1 CRF 01_AE	128																128
HIV-1 CRF 02_AG		12															12
HIV-1 CRF 04_CPX			1														1
HIV-1 CRF 06_CPX				5													5
HIV-1 CRF 11_CPX					2												2
HIV-1 CRF 13_CPX						1											1
HIV-1 Subtype A (A1)										24							24
HIV-1 Subtype B											243						243
HIV-1 Subtype C												366					366
HIV-1 Subtype F (F1)														11			11
HIV-1 Subtype G															16		16
HIV-1 Subtype H																1	1
#N/A	6	1	2	1			1			4	44	22	1		4	1	87
총합계	136	21	3	7	3	2	1	1	1	29	297	388	14	13	20	2	938
개수 : NCBI	LANL
NCBI	01_AE	02_AG	04_cpx	06_cpx	11_cpx	13_cpx	16_AD	25_cpx	27_cpx	A	B	C	D	F	G	H	총합계
01_AE	4																4
01_AE/15_01B	132																132
02_AG		21															21
03_AB/A1										1							1
03_AB/A1/01_AE/02_AG										1							1
03_AB/A1/02_AG										2							2
04_CPX			3														3
06_CPX				7													7
08_BC/C/07_BC												1					1
11_CPX					3												3
12_BF/F1														2			2
13_CPX						2											2
14_BG/G															1		1
14_BG/G/06_CPX															1		1
16_A2D							1										1
A1										13							13
A1/02_AG										7							7
A1/02_AG/01_AE/11_CPX										1							1
A1/02_AG/11_CPX/01_AE										1							1
A1/11_CPX										2							2
A2										1							1
B											268						268
B/03_AB											20						20
B/12_BF											1						1
B/15_01B											6						6
B/15_01B/07_BC											2						2
C												22					22
C/07_BC												4					4
C/07_BC/08_BC												20					20
C/08_BC												211					211
C/08_BC/07_BC												128					128
C/08_BC/07_BC/10_CD												1					1
C/08_BC/10_CD												1					1
D													7				7
D/10_CD													5				5
D/19_CPX													1				1
D/B													1				1
F1/12_BF														11			11
G															7		7
G/01_AE/H									1								1
G/11_CPX								1									1
G/14_BG															6		6
G/14_BG/06_CPX															5		5
H																2	2
총합계	136	21	3	7	3	2	1	1	1	29	297	388	14	13	20	2	938
개수 : GB acc	REGA
NCBI	<i>Sequence error</i>	Check the bootscan	HIV-1 CRF 01_AE	HIV-1 CRF 02_AG	HIV-1 CRF 04_CPX	HIV-1 CRF 06_CPX	HIV-1 CRF 11_CPX	HIV-1 CRF 13_CPX	HIV-1 Subtype A (A1)	HIV-1 Subtype B	HIV-1 Subtype C	HIV-1 Subtype F (F1)	HIV-1 Subtype G	HIV-1 Subtype H	#N/A	총합계
01_AE			2												2	4
01_AE/15_01B	2		126												4	132
02_AG		8		12											1	21
03_AB/A1									1							1
03_AB/A1/01_AE/02_AG									1							1
03_AB/A1/02_AG									2							2
04_CPX					1										2	3
06_CPX		1				5									1	7
08_BC/C/07_BC											1					1
11_CPX		1					2									3
12_BF/F1												2				2
13_CPX		1						1								2
14_BG/G													1			1
14_BG/G/06_CPX													1			1
16_A2D															1	1
A1									11						2	13
A1/02_AG		1							5						1	7
A1/02_AG/01_AE/11_CPX									1							1
A1/02_AG/11_CPX/01_AE									1							1
A1/11_CPX									2							2
A2															1	1
B	4	5								218					41	268
B/03_AB		1								16					3	20
B/12_BF										1						1
B/15_01B										6						6
B/15_01B/07_BC										2						2
C											19				3	22
C/07_BC											4					4
C/07_BC/08_BC											20					20
C/08_BC											204				7	211
C/08_BC/07_BC											116				12	128
C/08_BC/07_BC/10_CD											1					1
C/08_BC/10_CD											1					1
D		7														7
D/10_CD		4													1	5
D/19_CPX		1														1
D/B		1														1
F1/12_BF		2										9				11
G													3		4	7
G/01_AE/H		1														1
G/11_CPX		1														1
G/14_BG													6			6
G/14_BG/06_CPX													5			5
H														1	1	2
총합계	6	35	128	12	1	5	2	1	24	243	366	11	16	1	87	938

## Sheet: pivot Discord
개수 : REGA	LANL
REGA	01A	01B	01BC	02_AG	0206	02A	02B	02D	02G	02GK	02O	03_AB	05_DF	06_cpx	06A	07_BC	08_BC	09_cpx	10_CD	11_cpx	12_BF	13_cpx	14_BG	15_01B	19_cpx	20_BG	24_BG	25_cpx	26_AU	26C	31_BC	33_01B	39_BF	40_BF	42_BF	43_02G	45_cpx	A	AC	ACD	ACDGKU	AD	ADHK	ADK	AGJ	AGKU	B	BC	BF
Check the bootscan		8	1		9	1	1	4	2	1	1			1				2						1	1	1	2	2	4	3		1	1	4	11	4	3	1	6	1	1	1	1	2		2		6	9
HIV-1 CRF 01_AE	1																															4
HIV-1 CRF 02_AG				3
HIV-1 CRF 03_AB												1
HIV-1 CRF 06_CPX														3	1
HIV-1 CRF 07_BC																1
HIV-1 CRF 11_CPX																				1
HIV-1 CRF 12_BF																					5																												1
HIV-1 CRF 13_CPX																						1
HIV-1 CRF 14_BG																							1
HIV-1 Subtype A (A1)																																						2
HIV-1 Subtype B																																															1	1
HIV-1 Subtype C																															1																	3
HIV-1 Subtype F (F1)																																																	2
#N/A				1									1				1		1																										1
총합계	1	8	1	4	9	1	1	4	2	1	1	1	1	4	1	1	1	2	1	1	5	1	1	1	1	1	2	2	4	3	1	5	1	4	11	4	3	3	6	1	1	1	1	2	1	2	1	10	12
개수 : NCBI	LANL
NCBI	02_AG	03_AB	05_DF	06_cpx	07_BC	08_BC	09_cpx	10_CD	11_cpx	12_BF	13_cpx	14_BG	15_01B	19_cpx	20_BG	24_BG	25_cpx	26_AU	31_BC	33_01B	39_BF	40_BF	42_BF	43_02G	45_cpx	총합계
01_AE/15_01B																				5						5
02_AG	4																									4
03_AB		1																								1
05_DF			1																							1
06_CPX				4																						4
07_BC					1																					1
08_BC						1																				1
09_CPX							2																			2
10_CD								1																		1
11_CPX									1																	1
12_BF										5																5
12_BF/B/F1																						1				1
13_CPX											1															1
14_BG												1														1
15_01B													1													1
19_CPX														1												1
A1/09_CPX																									2	2
A1/09_CPX/06_CPX/11_CPX/02_AG																									1	1
A1/11_CPX/A2/02_AG																		1								1
A1/A2																		1								1
A1/A2/11_CPX																		1								1
A2/A1																		1								1
B/12_BF																							3			3
B/12_BF/F1																					1	3	8			12
C																			1							1
G																	1									1
G/02_AG																								4		4
G/11_CPX																	1									1
G/14_BG																1										1
G/14_BG/06_CPX															1	1										2
총합계	4	1	1	4	1	1	2	1	1	5	1	1	1	1	1	2	2	4	1	5	1	4	11	4	3	63
개수 : GB acc	REGA
NCBI	Check the bootscan	HIV-1 CRF 01_AE	HIV-1 CRF 02_AG	HIV-1 CRF 03_AB	HIV-1 CRF 06_CPX	HIV-1 CRF 07_BC	HIV-1 CRF 11_CPX	HIV-1 CRF 12_BF	HIV-1 CRF 13_CPX	HIV-1 CRF 14_BG	HIV-1 Subtype A (A1)	HIV-1 Subtype B	HIV-1 Subtype C	HIV-1 Subtype F (F1)	#N/A	총합계
01_AE	1															1
01_AE/15_01B	4	5														9
01_AE/B/15_01B	2															2
02_AG	1		3												1	5
02_AG/06_CPX	4															4
02_AG/09_CPX	2															2
02_AG/A1	4															4
02_AG/B	1															1
02_AG/O	1															1
03_AB				1												1
03_AB/A1/02_AG											1					1
04_CPX/G	1															1
05_DF															1	1
06_CPX	1				4											5
06_CPX/02_AG	2															2
07_BC						1										1
07_BC/01_AE/08_BC	1															1
08_BC															1	1
08_BC/C	1															1
08_BC/C/07_BC/15_01B	1															1
08_BC/C/15_01B/07_BC	1															1
09_CPX	2															2
09_CPX/02_AG	2															2
10_CD															1	1
11_CPX							1									1
11_CPX/06_CPX	1															1
11_CPX/18_CPX/G	1															1
11_CPX/G	1															1
12_BF								6								6
12_BF/B	1															1
12_BF/B/F1	3															3
12_BF/F1														2		2
13_CPX									1							1
14_BG										1						1
15_01B	1															1
15_01B/01_AE	1															1
19_CPX	1															1
A1	2															2
A1/02_AG											1					1
A1/09_CPX	2															2
A1/09_CPX/06_CPX/11_CPX/02_AG	1															1
A1/11_CPX/A2/02_AG	1															1
A1/A2	2															2
A1/A2/11_CPX	1															1
A1/C	3															3
A2/A1	1															1
B	1															1
B/01_AE	1															1
B/07_BC/01_AE	1															1
B/07_BC/08_BC	1															1
B/12_BF	6															6
B/12_BF/F1	12															12
B/15_01B												1				1
B/15_01B/07_BC												1				1
C													2			2
C/08_BC	2															2
C/08_BC/07_BC/15_01B	1															1
C/08_BC/15_01B/07_BC	1															1
C/A1	2															2
C/B	1												2			3
C/D/08_BC/10_CD	1															1
C/D/10_CD/A2	1															1
D	2															2
D/10_CD	2															2
D/A1/10_CD	1															1
D/C	1															1
F1/12_BF														1		1
F1/12_BF/05_DF														2		2
F1/12_BF/B	2															2
G	1															1
G/02_AG	6															6
G/11_CPX	1															1
G/14_BG	2															2
G/14_BG/06_CPX	2															2
H/11_CPX/09_CPX	1															1
J/06_CPX															1	1
총합계	107	5	3	1	4	1	1	6	1	1	2	2	4	5	5	148
[truncated: 6 more columns]
